# Supplementary material for: Physiological and Transcriptome Analyses of Early Leaf Senescence for ospls1 Mutant Rice (Oryza sativa L.) during the Grain-Filling Stage
Source: Int J Mol Sci. 2019 Mar 4;20(5):1098. doi: 10.3390/ijms20051098 (PMC6429080; doi:10.3390/ijms20051098)
Supplement: Supplementary file 1 [file ijms-20-01098-s001.zip]

Archive with 11 entries (10 files):
- ijms-411580 - supplementary/
- ijms-411580 - supplementary/ijms-411580-supplementary.jpg
- ijms-411580 - supplementary/Supplementary_Table_S1.docx
- ijms-411580 - supplementary/Supplementary_Table_S2.xlsx
- ijms-411580 - supplementary/Supplementary_Table_S3.xlsx
- ijms-411580 - supplementary/Supplementary_Table_S4.xlsx
- ijms-411580 - supplementary/Supplementary_Table_S5.xlsx
- ijms-411580 - supplementary/Supplementary_Table_S6.xlsx
- ijms-411580 - supplementary/Supplementary_Table_S7.xlsx
- ijms-411580 - supplementary/Supplementary_Table_S8.xlsx
- ijms-411580 - supplementary/Supplementary_Table_S9.xlsx
