# Supplementary material for: Physiological and Transcriptome Analyses of Early Leaf Senescence for ospls1 Mutant Rice (Oryza sativa L.) during the Grain-Filling Stage
Source: Int J Mol Sci. 2019 Mar 4;20(5):1098. doi: 10.3390/ijms20051098 (PMC6429080; doi:10.3390/ijms20051098)
Supplement: Supplementary file 1 [file ijms-20-01098-s001.zip › ijms-411580 - supplementary/Supplementary_Table_S2.xlsx]

## Sheet: Mutant
TABLE S2 All enriched pathways in ospls1 mutant identified by KOBAS during the grain-filling stage.
KEGG pathway name (Down-regulated)	Pathway ID	Sample number	Background number	P-Value	Corrected P-Value	Genes
Biosynthesis of secondary metabolites	osa01110	278	779	2.47e-05	0.00289348	BGIOSGA031391|BGIOSGA033278|BGIOSGA009738|BGIOSGA026721|BGIOSGA005232|BGIOSGA012169|BGIOSGA017090|BGIOSGA011803|BGIOSGA004282|BGIOSGA007208|BGIOSGA031873|BGIOSGA010989|BGIOSGA037107|BGIOSGA030974|BGIOSGA017096|BGIOSGA034535|BGIOSGA000410|BGIOSGA005230|BGIOSGA037802|BGIOSGA020726|BGIOSGA033201|BGIOSGA017490|BGIOSGA017543|BGIOSGA022261|BGIOSGA018513|BGIOSGA019181|BGIOSGA014703|BGIOSGA033874|BGIOSGA…
Carbon fixation in photosynthetic organisms	osa00710	41	77	0.00048682	0.028479	BGIOSGA009738|BGIOSGA010483|BGIOSGA008564|BGIOSGA029371|BGIOSGA037061|BGIOSGA037257|BGIOSGA009714|BGIOSGA032182|BGIOSGA033233|Novel00046|BGIOSGA018498|BGIOSGA018078|BGIOSGA021999|BGIOSGA006800|BGIOSGA020726|BGIOSGA011043|BGIOSGA016111|BGIOSGA027739|BGIOSGA017515|BGIOSGA027082|BGIOSGA017793|BGIOSGA027084|BGIOSGA027085|BGIOSGA034421|BGIOSGA002537|BGIOSGA009376|BGIOSGA037260|BGIOSGA004865|BGIOSGA040…
Photosynthesis	osa00195	40	79	0.00118559	0.0462379	BGIOSGA025934|BGIOSGA025595|BGIOSGA025153|BGIOSGA031512|BGIOSGA031758|BGIOSGA020347|BGIOSGA007302|BGIOSGA010991|BGIOSGA026484|BGIOSGA025008|BGIOSGA024840|BGIOSGA027127|EPlOING00000031837|BGIOSGA024841|BGIOSGA016373|BGIOSGA000728|BGIOSGA027483|BGIOSGA013247|BGIOSGA016357|BGIOSGA030982|BGIOSGA037302|BGIOSGA003595|BGIOSGA037305|BGIOSGA006185|BGIOSGA013346|BGIOSGA025148|BGIOSGA009058|BGIOSGA025897|BG…
Porphyrin and chlorophyll metabolism	osa00860	22	35	0.00213725	0.0625147	BGIOSGA009042|BGIOSGA012004|BGIOSGA012530|BGIOSGA018248|BGIOSGA026590|BGIOSGA017090|BGIOSGA010427|BGIOSGA003260|BGIOSGA022003|BGIOSGA003290|BGIOSGA010772|BGIOSGA012583|BGIOSGA007622|Novel01189|BGIOSGA017356|BGIOSGA003209|BGIOSGA013798|BGIOSGA033201|BGIOSGA033202|BGIOSGA019699|BGIOSGA031606|BGIOSGA031378
Metabolic pathways	osa01100	475	1549	0.00465256	0.0965842	BGIOSGA007208|BGIOSGA000655|BGIOSGA034240|BGIOSGA034535|BGIOSGA017090|BGIOSGA014978|BGIOSGA016975|BGIOSGA035835|BGIOSGA025849|Novel01237|BGIOSGA020558|BGIOSGA008343|BGIOSGA020499|BGIOSGA015219|BGIOSGA020252|BGIOSGA026328|BGIOSGA027135|BGIOSGA024748|BGIOSGA029604|BGIOSGA033844|BGIOSGA006982|BGIOSGA002756|BGIOSGA002978|BGIOSGA033502|BGIOSGA016632|BGIOSGA027357|BGIOSGA005765|BGIOSGA017096|BGIOSGA005…
Carotenoid biosynthesis	osa00906	17	26	0.00495304	0.0965842	BGIOSGA033349|BGIOSGA005777|BGIOSGA026823|BGIOSGA035794|BGIOSGA020499|BGIOSGA035476|BGIOSGA015219|BGIOSGA011548|BGIOSGA033404|BGIOSGA016502|BGIOSGA016501|BGIOSGA003830|BGIOSGA006982|BGIOSGA025365|BGIOSGA037269|BGIOSGA029635|BGIOSGA016975
Glyoxylate and dicarboxylate metabolism	osa00630	29	58	0.00603088	0.100802	BGIOSGA033278|Novel00667|BGIOSGA022931|BGIOSGA026721|BGIOSGA037257|BGIOSGA035211|BGIOSGA009738|BGIOSGA013524|BGIOSGA006800|Novel01412|BGIOSGA018498|BGIOSGA004212|BGIOSGA017515|BGIOSGA011653|BGIOSGA017164|BGIOSGA007627|BGIOSGA025165|BGIOSGA014182|BGIOSGA026138|BGIOSGA007314|BGIOSGA011520|BGIOSGA037260|BGIOSGA040274|BGIOSGA023784|BGIOSGA024963|BGIOSGA038154|BGIOSGA014826|BGIOSGA013686|BGIOSGA002081
Fatty acid elongation	osa00062	15	24	0.0107776	0.157622	BGIOSGA021497|BGIOSGA003684|BGIOSGA002387|BGIOSGA014851|BGIOSGA023202|BGIOSGA017543|BGIOSGA017913|BGIOSGA018233|BGIOSGA008986|BGIOSGA008987|BGIOSGA036833|BGIOSGA011122|BGIOSGA011202|BGIOSGA011985|Novel01237
Plant hormone signal transduction	osa04075	69	184	0.0130953	0.170239	BGIOSGA000303|BGIOSGA015611|BGIOSGA017925|BGIOSGA026419|BGIOSGA018672|BGIOSGA023196|BGIOSGA007616|BGIOSGA023979|BGIOSGA000613|BGIOSGA006253|BGIOSGA029632|BGIOSGA016833|BGIOSGA031750|BGIOSGA002817|BGIOSGA012535|BGIOSGA009837|BGIOSGA009308|BGIOSGA029796|BGIOSGA023694|BGIOSGA019432|BGIOSGA022887|BGIOSGA008953|BGIOSGA030899|BGIOSGA013420|BGIOSGA013394|BGIOSGA000304|Novel00067|BGIOSGA019369|BGIOSGA033…
Flavonoid biosynthesis	osa00941	12	19	0.0204151	0.238857	BGIOSGA022377|BGIOSGA026738|BGIOSGA038495|BGIOSGA009556|BGIOSGA006502|BGIOSGA032683|BGIOSGA033874|BGIOSGA001089|BGIOSGA008177|BGIOSGA017197|BGIOSGA000586|BGIOSGA032653
Circadian rhythm - plant	osa04712	14	25	0.0255911	0.272196	BGIOSGA008474|BGIOSGA029381|BGIOSGA010964|BGIOSGA023213|BGIOSGA008633|BGIOSGA016517|BGIOSGA013616|BGIOSGA002246|BGIOSGA022351|BGIOSGA033874|BGIOSGA028019|BGIOSGA026452|BGIOSGA026453|BGIOSGA007253
ABC transporters	osa02010	7	9	0.0365153	0.356024	BGIOSGA019148|BGIOSGA004259|BGIOSGA011987|BGIOSGA029208|BGIOSGA000896|BGIOSGA006984|BGIOSGA014245
Carbon metabolism	osa01200	77	225	0.0429799	0.385457	BGIOSGA016632|BGIOSGA021022|BGIOSGA026721|BGIOSGA040274|BGIOSGA010483|BGIOSGA008441|BGIOSGA038154|BGIOSGA018078|BGIOSGA034803|BGIOSGA004313|BGIOSGA029371|BGIOSGA037061|BGIOSGA009376|BGIOSGA009714|BGIOSGA032182|BGIOSGA030974|BGIOSGA033233|BGIOSGA035211|Novel00046|BGIOSGA018498|BGIOSGA013524|Novel01412|BGIOSGA021999|BGIOSGA006800|BGIOSGA001365|BGIOSGA018077|BGIOSGA020726|BGIOSGA017671|BGIOSGA002537…
Phenylpropanoid biosynthesis	osa00940	46	125	0.046123	0.385457	BGIOSGA005230|BGIOSGA005232|BGIOSGA014703|BGIOSGA026707|BGIOSGA026388|BGIOSGA014705|BGIOSGA031873|BGIOSGA013563|BGIOSGA000436|BGIOSGA029798|BGIOSGA008177|BGIOSGA009366|BGIOSGA026387|BGIOSGA001089|BGIOSGA017188|BGIOSGA029755|BGIOSGA005795|BGIOSGA038495|BGIOSGA000586|BGIOSGA021077|BGIOSGA022377|BGIOSGA003877|BGIOSGA026738|BGIOSGA008343|BGIOSGA030724|BGIOSGA005998|BGIOSGA005999|BGIOSGA014042|BGIOSGA…
Sulfur metabolism	osa00920	16	35	0.060227	0.469771	BGIOSGA015713|BGIOSGA004936|BGIOSGA021022|BGIOSGA007614|BGIOSGA036507|BGIOSGA017671|BGIOSGA011282|BGIOSGA024240|BGIOSGA004352|BGIOSGA024097|BGIOSGA000001|BGIOSGA011510|BGIOSGA015619|BGIOSGA038094|BGIOSGA029046|BGIOSGA025986
Glycine, serine and threonine metabolism	osa00260	22	55	0.0800327	0.556453	BGIOSGA033278|BGIOSGA026721|BGIOSGA034803|BGIOSGA004313|BGIOSGA000980|BGIOSGA016027|BGIOSGA035211|BGIOSGA013524|BGIOSGA034535|BGIOSGA018775|BGIOSGA022261|BGIOSGA004212|BGIOSGA030051|BGIOSGA013950|BGIOSGA017166|BGIOSGA007627|BGIOSGA020897|BGIOSGA007314|BGIOSGA001752|BGIOSGA020758|BGIOSGA024963|BGIOSGA002081
Phosphatidylinositol signaling system	osa04070	18	43	0.0819328	0.556453	BGIOSGA012174|BGIOSGA013495|BGIOSGA017414|BGIOSGA036507|BGIOSGA010577|BGIOSGA004661|BGIOSGA023783|BGIOSGA023306|BGIOSGA012515|BGIOSGA019107|BGIOSGA007058|BGIOSGA005339|BGIOSGA008331|BGIOSGA031340|BGIOSGA010757|BGIOSGA032408|BGIOSGA013400|BGIOSGA029792
Ubiquinone and other terpenoid-quinone biosynthesis	osa00130	14	32	0.0938342	0.556453	BGIOSGA001078|BGIOSGA022295|BGIOSGA000586|BGIOSGA001077|BGIOSGA011306|BGIOSGA006502|BGIOSGA005795|Novel01043|BGIOSGA020757|BGIOSGA035835|BGIOSGA008177|BGIOSGA008877|BGIOSGA025997|BGIOSGA024719
Stilbenoid, diarylheptanoid and gingerol biosynthesis	osa00945	9	18	0.101289	0.556453	BGIOSGA022377|BGIOSGA026738|BGIOSGA038495|BGIOSGA006502|BGIOSGA010281|BGIOSGA001089|BGIOSGA008177|BGIOSGA000586|BGIOSGA032653
C5-Branched dibasic acid metabolism	osa00660	4	5	0.103515	0.556453	BGIOSGA008288|BGIOSGA005914|BGIOSGA008596|BGIOSGA007208
Pentose phosphate pathway	osa00030	19	48	0.104757	0.556453	BGIOSGA037061|BGIOSGA016632|BGIOSGA032204|BGIOSGA020726|BGIOSGA028743|BGIOSGA012859|BGIOSGA024728|BGIOSGA011043|BGIOSGA016111|BGIOSGA009714|BGIOSGA037062|BGIOSGA027739|BGIOSGA030974|BGIOSGA034421|BGIOSGA011643|BGIOSGA004865|BGIOSGA021999|BGIOSGA011944|BGIOSGA023247
Inositol phosphate metabolism	osa00562	18	45	0.105916	0.556453	BGIOSGA012174|BGIOSGA013495|BGIOSGA017414|BGIOSGA036507|BGIOSGA010577|BGIOSGA023306|BGIOSGA023783|BGIOSGA029371|BGIOSGA019107|BGIOSGA007058|BGIOSGA005339|BGIOSGA008331|BGIOSGA031340|BGIOSGA000088|BGIOSGA010757|BGIOSGA032408|BGIOSGA013400|BGIOSGA029792
Taurine and hypotaurine metabolism	osa00430	8	16	0.11886	0.556453	BGIOSGA035805|BGIOSGA030009|BGIOSGA020480|BGIOSGA013235|BGIOSGA002797|BGIOSGA026794|BGIOSGA026849|BGIOSGA002798
Folate biosynthesis	osa00790	9	19	0.122373	0.556453	BGIOSGA006713|BGIOSGA024663|BGIOSGA023550|BGIOSGA014165|BGIOSGA008432|BGIOSGA029169|BGIOSGA031600|BGIOSGA007504|BGIOSGA003099
Vitamin B6 metabolism	osa00750	5	8	0.122658	0.556453	BGIOSGA000980|BGIOSGA007194|BGIOSGA037916|BGIOSGA024990|BGIOSGA040473
Pyruvate metabolism	osa00620	27	75	0.123656	0.556453	BGIOSGA009738|BGIOSGA010483|BGIOSGA018077|BGIOSGA032182|BGIOSGA008719|BGIOSGA033233|BGIOSGA007342|Novel00046|BGIOSGA006800|BGIOSGA018078|BGIOSGA018775|BGIOSGA037802|BGIOSGA017515|BGIOSGA027082|BGIOSGA027084|BGIOSGA027085|BGIOSGA018486|BGIOSGA002537|BGIOSGA006693|BGIOSGA021492|BGIOSGA001752|BGIOSGA021493|BGIOSGA005937|BGIOSGA029436|BGIOSGA033480|BGIOSGA002229|BGIOSGA002978
Fructose and mannose metabolism	osa00051	20	53	0.129172	0.559744	BGIOSGA037061|BGIOSGA030974|BGIOSGA022810|BGIOSGA004796|BGIOSGA020726|BGIOSGA034421|BGIOSGA020765|BGIOSGA027401|BGIOSGA019239|BGIOSGA011034|BGIOSGA029371|BGIOSGA011043|BGIOSGA037062|BGIOSGA005740|BGIOSGA027739|BGIOSGA000339|BGIOSGA004865|Novel00076|BGIOSGA022591|BGIOSGA023247
Zeatin biosynthesis	osa00908	7	14	0.140145	0.585606	BGIOSGA016929|BGIOSGA029789|BGIOSGA014572|BGIOSGA017613|BGIOSGA026866|BGIOSGA023646|BGIOSGA014571
Brassinosteroid biosynthesis	osa00905	5	9	0.158902	0.589455	BGIOSGA012169|BGIOSGA034935|BGIOSGA019330|BGIOSGA036662|BGIOSGA002945
Cyanoamino acid metabolism	osa00460	14	36	0.160764	0.589455	BGIOSGA008343|BGIOSGA009967|BGIOSGA013563|BGIOSGA026707|BGIOSGA004982|BGIOSGA015619|BGIOSGA002797|BGIOSGA029452|BGIOSGA023395|BGIOSGA026304|BGIOSGA035211|BGIOSGA013524|BGIOSGA003613|BGIOSGA002798
alpha-Linolenic acid metabolism	osa00592	13	33	0.163424	0.589455	BGIOSGA016491|BGIOSGA019704|BGIOSGA037333|BGIOSGA010465|BGIOSGA019579|Novel01013|BGIOSGA015020|BGIOSGA006958|BGIOSGA007365|BGIOSGA007367|BGIOSGA009755|BGIOSGA011980|BGIOSGA016102
Cysteine and methionine metabolism	osa00270	29	85	0.164731	0.589455	BGIOSGA004352|BGIOSGA021022|BGIOSGA007614|BGIOSGA001769|BGIOSGA018798|BGIOSGA018799|BGIOSGA034046|BGIOSGA015619|BGIOSGA012162|BGIOSGA014130|BGIOSGA007342|BGIOSGA009738|BGIOSGA006800|BGIOSGA001851|BGIOSGA017671|BGIOSGA019180|BGIOSGA019181|BGIOSGA030051|BGIOSGA029738|BGIOSGA031550|BGIOSGA000001|BGIOSGA017515|BGIOSGA013950|BGIOSGA022295|BGIOSGA011282|BGIOSGA038094|BGIOSGA002579|BGIOSGA016698|BGIOSGA…
Degradation of aromatic compounds	osa01220	6	12	0.166256	0.589455	BGIOSGA011309|BGIOSGA012019|BGIOSGA006502|BGIOSGA008177|BGIOSGA000586|BGIOSGA034308
Biosynthesis of unsaturated fatty acids	osa01040	15	40	0.176802	0.608406	BGIOSGA010945|BGIOSGA002387|BGIOSGA022435|BGIOSGA014851|BGIOSGA017913|BGIOSGA000237|BGIOSGA037887|BGIOSGA026918|BGIOSGA026448|Novel01013|BGIOSGA024748|BGIOSGA005733|BGIOSGA025941|BGIOSGA033070|Novel01237
Biosynthesis of amino acids	osa01230	63	207	0.222984	0.729895	BGIOSGA010486|BGIOSGA004352|BGIOSGA021022|BGIOSGA001769|BGIOSGA020558|BGIOSGA034803|BGIOSGA008564|BGIOSGA029371|BGIOSGA000980|BGIOSGA011788|BGIOSGA009714|BGIOSGA037062|BGIOSGA016340|BGIOSGA030974|BGIOSGA011510|BGIOSGA035211|BGIOSGA013524|BGIOSGA034535|BGIOSGA021999|BGIOSGA001851|BGIOSGA023585|BGIOSGA017671|BGIOSGA022261|BGIOSGA016111|BGIOSGA030051|BGIOSGA027739|BGIOSGA017519|BGIOSGA001899|BGIOSGA…
Amino sugar and nucleotide sugar metabolism	osa00520	33	103	0.224583	0.729895	BGIOSGA004796|BGIOSGA020502|BGIOSGA019783|BGIOSGA029401|BGIOSGA014806|BGIOSGA020765|BGIOSGA009855|BGIOSGA017490|BGIOSGA025397|BGIOSGA030039|BGIOSGA014384|BGIOSGA000339|BGIOSGA029549|BGIOSGA029486|BGIOSGA013592|BGIOSGA001006|BGIOSGA032204|BGIOSGA006087|BGIOSGA027401|BGIOSGA024033|BGIOSGA022591|Novel00076|BGIOSGA004841|BGIOSGA004840|BGIOSGA014808|BGIOSGA028456|BGIOSGA011034|BGIOSGA006429|BGIOSGA027…
Glycosaminoglycan degradation	osa00531	4	8	0.240593	0.740775	BGIOSGA024033|BGIOSGA000195|BGIOSGA000194|BGIOSGA025397
Riboflavin metabolism	osa00740	4	8	0.240593	0.740775	BGIOSGA031740|BGIOSGA037530|BGIOSGA017915|BGIOSGA006207
Nitrogen metabolism	osa00910	10	27	0.249874	0.743221	BGIOSGA023784|BGIOSGA014182|BGIOSGA004285|BGIOSGA016030|BGIOSGA028821|BGIOSGA016359|BGIOSGA026841|BGIOSGA026840|BGIOSGA026842|BGIOSGA004082
Terpenoid backbone biosynthesis	osa00900	16	47	0.254093	0.743221	BGIOSGA005875|BGIOSGA011729|BGIOSGA009042|BGIOSGA011279|BGIOSGA020439|BGIOSGA009868|BGIOSGA018513|BGIOSGA018065|BGIOSGA014188|BGIOSGA003209|BGIOSGA028132|BGIOSGA005843|BGIOSGA000974|BGIOSGA006944|BGIOSGA004282|BGIOSGA004093
Phenylalanine metabolism	osa00360	31	99	0.267057	0.760516	BGIOSGA005230|BGIOSGA005232|BGIOSGA014703|BGIOSGA026388|BGIOSGA014705|BGIOSGA000436|BGIOSGA016027|BGIOSGA008177|BGIOSGA026387|BGIOSGA017188|BGIOSGA005795|BGIOSGA000586|BGIOSGA021077|BGIOSGA022377|BGIOSGA026738|BGIOSGA022295|BGIOSGA005998|BGIOSGA005999|BGIOSGA014042|BGIOSGA006502|BGIOSGA022766|BGIOSGA023665|BGIOSGA020757|BGIOSGA011560|BGIOSGA023530|BGIOSGA027874|BGIOSGA002265|BGIOSGA007853|BGIOSGA…
Fatty acid metabolism	osa01212	23	72	0.27797	0.760516	BGIOSGA002387|BGIOSGA019704|BGIOSGA033070|BGIOSGA014851|BGIOSGA005941|BGIOSGA005946|BGIOSGA015012|BGIOSGA026448|BGIOSGA000237|BGIOSGA005733|BGIOSGA025941|Novel01237|BGIOSGA010945|BGIOSGA022435|BGIOSGA018867|BGIOSGA037887|BGIOSGA026918|BGIOSGA017913|BGIOSGA036833|BGIOSGA023905|Novel01013|BGIOSGA024748|BGIOSGA016102
One carbon pool by folate	osa00670	6	15	0.279506	0.760516	BGIOSGA030864|BGIOSGA004233|BGIOSGA035211|BGIOSGA013524|BGIOSGA017166|BGIOSGA011653
Steroid biosynthesis	osa00100	9	26	0.320806	0.84025	BGIOSGA035360|BGIOSGA002719|BGIOSGA033395|BGIOSGA011176|BGIOSGA011175|BGIOSGA011803|BGIOSGA024630|BGIOSGA011600|BGIOSGA008086
Starch and sucrose metabolism	osa00500	43	145	0.323173	0.84025	BGIOSGA000478|BGIOSGA005631|BGIOSGA020201|BGIOSGA004314|BGIOSGA011829|BGIOSGA020502|BGIOSGA034240|BGIOSGA007345|BGIOSGA011194|BGIOSGA030372|BGIOSGA009855|BGIOSGA017490|BGIOSGA009850|BGIOSGA030039|BGIOSGA000339|BGIOSGA026707|BGIOSGA026560|BGIOSGA029486|BGIOSGA030626|BGIOSGA013592|BGIOSGA008343|BGIOSGA032204|BGIOSGA000239|BGIOSGA005246|BGIOSGA031535|BGIOSGA004982|BGIOSGA023458|BGIOSGA022591|BGIOSGA…
Nicotinate and nicotinamide metabolism	osa00760	5	13	0.333108	0.847253	BGIOSGA007475|BGIOSGA019788|BGIOSGA014819|BGIOSGA005372|BGIOSGA013898
Butanoate metabolism	osa00650	7	20	0.347186	0.864271	BGIOSGA001365|BGIOSGA008441|BGIOSGA026849|BGIOSGA008596|BGIOSGA008288|BGIOSGA011729|BGIOSGA027464
Valine, leucine and isoleucine biosynthesis	osa00290	5	14	0.380019	0.921	BGIOSGA017519|BGIOSGA008288|BGIOSGA005914|BGIOSGA008596|BGIOSGA007208
Phenylalanine, tyrosine and tryptophan biosynthesis	osa00400	13	42	0.385718	0.921	BGIOSGA009055|BGIOSGA012784|BGIOSGA002265|BGIOSGA023890|BGIOSGA022295|BGIOSGA023585|BGIOSGA020558|BGIOSGA011056|BGIOSGA029359|BGIOSGA023663|BGIOSGA014924|BGIOSGA012375|BGIOSGA016340
Glycosphingolipid biosynthesis - globo series	osa00603	3	8	0.425303	0.979121	BGIOSGA024033|BGIOSGA025397|BGIOSGA033189
Histidine metabolism	osa00340	5	15	0.426796	0.979121	BGIOSGA001899|BGIOSGA011788|BGIOSGA008719|BGIOSGA005937|BGIOSGA011786
Sesquiterpenoid and triterpenoid biosynthesis	osa00909	2	5	0.458431	1	BGIOSGA011176|BGIOSGA011175
Tropane, piperidine and pyridine alkaloid biosynthesis	osa00960	5	16	0.472825	1	BGIOSGA002265|BGIOSGA011030|BGIOSGA016027|BGIOSGA022295|BGIOSGA011031
Biotin metabolism	osa00780	6	20	0.487908	1	BGIOSGA022435|BGIOSGA015012|BGIOSGA023905|BGIOSGA024748|BGIOSGA025941|BGIOSGA033070
Pantothenate and CoA biosynthesis	osa00770	7	24	0.500262	1	BGIOSGA008596|BGIOSGA008288|BGIOSGA013959|BGIOSGA028268|BGIOSGA017519|BGIOSGA002092|BGIOSGA028081
Glycosphingolipid biosynthesis - ganglio series	osa00604	2	6	0.533901	1	BGIOSGA024033|BGIOSGA025397
Thiamine metabolism	osa00730	3	10	0.545031	1	BGIOSGA018065|BGIOSGA025849|BGIOSGA013327
Other glycan degradation	osa00511	4	14	0.553497	1	BGIOSGA025397|BGIOSGA024033|BGIOSGA029421|BGIOSGA031703
Linoleic acid metabolism	osa00591	4	15	0.599758	1	BGIOSGA016491|BGIOSGA019579|BGIOSGA006958|BGIOSGA011980
Glycolysis / Gluconeogenesis	osa00010	31	119	0.60636	1	BGIOSGA029976|BGIOSGA034803|BGIOSGA008564|BGIOSGA029371|BGIOSGA037061|BGIOSGA032182|BGIOSGA008719|BGIOSGA030974|BGIOSGA007342|BGIOSGA034535|BGIOSGA028743|BGIOSGA034308|BGIOSGA020726|BGIOSGA018775|BGIOSGA011043|BGIOSGA037802|BGIOSGA027739|BGIOSGA017793|BGIOSGA032204|BGIOSGA012019|BGIOSGA034421|BGIOSGA001752|BGIOSGA021980|BGIOSGA037062|BGIOSGA004865|BGIOSGA023247|BGIOSGA005937|BGIOSGA016536|BGIOSGA…
Diterpenoid biosynthesis	osa00904	7	27	0.606961	1	BGIOSGA006213|BGIOSGA006214|BGIOSGA018604|BGIOSGA021008|BGIOSGA013985|BGIOSGA017096|BGIOSGA017095
Selenocompound metabolism	osa00450	4	16	0.642999	1	BGIOSGA015713|BGIOSGA021328|BGIOSGA026313|BGIOSGA031550
Fatty acid biosynthesis	osa00061	10	40	0.64316	1	BGIOSGA022435|BGIOSGA018867|BGIOSGA005941|BGIOSGA005946|BGIOSGA015012|BGIOSGA023905|BGIOSGA024748|BGIOSGA000237|BGIOSGA025941|BGIOSGA033070
Arachidonic acid metabolism	osa00590	3	12	0.648819	1	BGIOSGA002797|BGIOSGA022438|BGIOSGA002798
Protein export	osa03060	14	56	0.650413	1	BGIOSGA001785|BGIOSGA025493|BGIOSGA034818|BGIOSGA034817|BGIOSGA028313|BGIOSGA028312|BGIOSGA002795|BGIOSGA026796|BGIOSGA001569|BGIOSGA000079|BGIOSGA010193|BGIOSGA037078|BGIOSGA036263|BGIOSGA033616
Alanine, aspartate and glutamate metabolism	osa00250	10	41	0.66939	1	BGIOSGA007475|BGIOSGA027368|BGIOSGA026721|BGIOSGA014182|BGIOSGA027464|BGIOSGA024963|Novel00285|BGIOSGA019914|BGIOSGA026849|BGIOSGA000410
beta-Alanine metabolism	osa00410	8	33	0.669726	1	BGIOSGA014319|BGIOSGA016027|BGIOSGA005937|BGIOSGA000820|BGIOSGA013959|BGIOSGA008719|BGIOSGA014122|BGIOSGA026849
Tryptophan metabolism	osa00380	5	21	0.676742	1	BGIOSGA002304|BGIOSGA011520|BGIOSGA024764|BGIOSGA008719|BGIOSGA005937
Galactose metabolism	osa00052	13	54	0.693639	1	BGIOSGA029401|BGIOSGA005246|BGIOSGA032204|BGIOSGA030372|BGIOSGA031231|BGIOSGA016536|BGIOSGA014384|BGIOSGA023458|BGIOSGA030974|BGIOSGA033189|BGIOSGA027059|BGIOSGA007345|BGIOSGA007245
Peroxisome	osa04146	19	78	0.697751	1	BGIOSGA002547|BGIOSGA026138|BGIOSGA011520|BGIOSGA026721|BGIOSGA025165|BGIOSGA018867|BGIOSGA012774|BGIOSGA018995|BGIOSGA004395|BGIOSGA013686|BGIOSGA029464|Novel01013|BGIOSGA013023|BGIOSGA006805|BGIOSGA029201|BGIOSGA007819|BGIOSGA022060|BGIOSGA017164|BGIOSGA025399
Ether lipid metabolism	osa00565	5	22	0.710521	1	BGIOSGA020921|BGIOSGA021704|BGIOSGA023222|BGIOSGA018725|BGIOSGA000088
Plant-pathogen interaction	osa04626	32	130	0.713924	1	BGIOSGA021122|BGIOSGA037369|BGIOSGA036429|BGIOSGA012515|BGIOSGA027351|BGIOSGA001663|BGIOSGA033373|BGIOSGA026401|BGIOSGA029796|BGIOSGA003568|BGIOSGA017889|BGIOSGA018556|BGIOSGA004661|BGIOSGA033493|BGIOSGA018809|BGIOSGA011066|BGIOSGA029568|BGIOSGA007434|BGIOSGA005164|BGIOSGA026133|BGIOSGA001257|BGIOSGA017260|Novel00356|BGIOSGA026952|BGIOSGA008536|BGIOSGA011785|BGIOSGA009351|BGIOSGA004651|BGIOSGA031…
Glycerolipid metabolism	osa00561	10	43	0.718315	1	BGIOSGA033502|BGIOSGA005937|BGIOSGA024992|BGIOSGA012281|BGIOSGA004212|BGIOSGA008719|BGIOSGA033189|BGIOSGA001749|BGIOSGA019783|BGIOSGA002756
Sulfur relay system	osa04122	3	14	0.734532	1	BGIOSGA007614|BGIOSGA008432|BGIOSGA007504
Limonene and pinene degradation	osa00903	3	14	0.734532	1	BGIOSGA010281|BGIOSGA008719|BGIOSGA005937
Ascorbate and aldarate metabolism	osa00053	8	36	0.748271	1	BGIOSGA013592|BGIOSGA006268|BGIOSGA005937|BGIOSGA035014|BGIOSGA005765|BGIOSGA008719|BGIOSGA036533|BGIOSGA017056
Fatty acid degradation	osa00071	9	41	0.766291	1	BGIOSGA019704|BGIOSGA034308|BGIOSGA012019|BGIOSGA018867|BGIOSGA011309|Novel01013|BGIOSGA008719|BGIOSGA016102|BGIOSGA005937
2-Oxocarboxylic acid metabolism	osa01210	10	46	0.78239	1	BGIOSGA010486|BGIOSGA024358|BGIOSGA024963|BGIOSGA008596|BGIOSGA007208|BGIOSGA008288|BGIOSGA017519|BGIOSGA010989|BGIOSGA013950|BGIOSGA005914
Isoquinoline alkaloid biosynthesis	osa00950	4	20	0.783645	1	BGIOSGA002265|BGIOSGA016027|BGIOSGA022295|BGIOSGA000744
Ribosome	osa03010	80	330	0.83029	1	BGIOSGA018912|BGIOSGA020339|BGIOSGA037615|BGIOSGA017412|BGIOSGA010856|BGIOSGA017542|BGIOSGA009752|BGIOSGA000224|BGIOSGA005083|BGIOSGA012134|BGIOSGA005847|BGIOSGA009206|BGIOSGA007652|BGIOSGA032897|BGIOSGA020261|BGIOSGA013409|BGIOSGA006688|BGIOSGA013815|BGIOSGA014776|BGIOSGA018455|BGIOSGA035594|BGIOSGA028017|BGIOSGA025984|BGIOSGA007344|BGIOSGA011555|BGIOSGA023910|BGIOSGA012844|BGIOSGA013569|BGIOSGA…
Valine, leucine and isoleucine degradation	osa00280	7	36	0.839208	1	BGIOSGA005937|BGIOSGA018775|BGIOSGA000820|BGIOSGA001752|BGIOSGA008719|BGIOSGA037107|BGIOSGA011729
Pentose and glucuronate interconversions	osa00040	8	41	0.848137	1	BGIOSGA013592|BGIOSGA005937|BGIOSGA035014|BGIOSGA008719|BGIOSGA031231|BGIOSGA001452|BGIOSGA011944|BGIOSGA007245
Synthesis and degradation of ketone bodies	osa00072	1	7	0.852745	1	BGIOSGA011729
Tyrosine metabolism	osa00350	7	37	0.856412	1	BGIOSGA002265|BGIOSGA016027|BGIOSGA034308|BGIOSGA012019|BGIOSGA011309|BGIOSGA000744|BGIOSGA022295
Propanoate metabolism	osa00640	2	14	0.884507	1	BGIOSGA007342|BGIOSGA000820
Lysine degradation	osa00310	4	25	0.893178	1	BGIOSGA008719|BGIOSGA005937|BGIOSGA028625|BGIOSGA028624
Phagosome	osa04145	16	80	0.894557	1	BGIOSGA035171|BGIOSGA013494|BGIOSGA004644|BGIOSGA007615|BGIOSGA017414|BGIOSGA010577|BGIOSGA028312|BGIOSGA001879|BGIOSGA028313|BGIOSGA018966|BGIOSGA009603|BGIOSGA002078|BGIOSGA037078|BGIOSGA011667|BGIOSGA035072|BGIOSGA029792
Arginine and proline metabolism	osa00330	12	63	0.900397	1	BGIOSGA014319|BGIOSGA010486|BGIOSGA005937|BGIOSGA024358|BGIOSGA022007|BGIOSGA014182|BGIOSGA017932|BGIOSGA008719|BGIOSGA029738|BGIOSGA010989|BGIOSGA014122|BGIOSGA016698
Lysine biosynthesis	osa00300	2	15	0.904504	1	BGIOSGA013950|BGIOSGA030051
Mismatch repair	osa03430	7	42	0.921265	1	BGIOSGA027598|BGIOSGA040602|BGIOSGA016017|BGIOSGA004555|BGIOSGA030254|BGIOSGA029309|BGIOSGA018451
Glutathione metabolism	osa00480	15	80	0.929421	1	BGIOSGA016632|BGIOSGA003539|BGIOSGA022438|BGIOSGA017056|BGIOSGA031510|BGIOSGA012859|BGIOSGA018537|BGIOSGA002797|BGIOSGA006268|BGIOSGA031509|BGIOSGA011502|BGIOSGA036533|BGIOSGA033322|BGIOSGA025665|BGIOSGA002798
Base excision repair	osa03410	7	43	0.930632	1	BGIOSGA027598|BGIOSGA017545|BGIOSGA016711|BGIOSGA029754|BGIOSGA023639|BGIOSGA004626|BGIOSGA002516
Citrate cycle (TCA cycle)	osa00020	8	50	0.946895	1	BGIOSGA009738|BGIOSGA018775|BGIOSGA001752|BGIOSGA037802|BGIOSGA032182|BGIOSGA035708|BGIOSGA006800|BGIOSGA017515
Glycerophospholipid metabolism	osa00564	11	68	0.964841	1	BGIOSGA033502|BGIOSGA020921|BGIOSGA018725|BGIOSGA000901|BGIOSGA001283|BGIOSGA023222|BGIOSGA009872|BGIOSGA000655|BGIOSGA021704|BGIOSGA001749|BGIOSGA000088
Sphingolipid metabolism	osa00600	2	22	0.976139	1	BGIOSGA031703|BGIOSGA033189
N-Glycan biosynthesis	osa00510	4	35	0.978409	1	BGIOSGA021019|Novel00511|BGIOSGA006131|BGIOSGA005618
Purine metabolism	osa00230	24	135	0.981517	1	BGIOSGA031391|BGIOSGA015713|BGIOSGA000630|BGIOSGA024302|BGIOSGA040648|BGIOSGA014010|BGIOSGA030932|BGIOSGA000410|BGIOSGA025986|BGIOSGA036903|BGIOSGA020721|BGIOSGA027777|BGIOSGA014819|BGIOSGA027598|BGIOSGA024752|Novel00136|BGIOSGA032204|BGIOSGA019914|BGIOSGA027267|BGIOSGA024315|BGIOSGA036917|BGIOSGA033480|BGIOSGA007246|BGIOSGA011643
Pyrimidine metabolism	osa00240	19	112	0.981723	1	BGIOSGA031391|BGIOSGA024752|Novel00136|BGIOSGA017521|BGIOSGA031048|BGIOSGA006714|BGIOSGA036917|BGIOSGA026313|BGIOSGA027598|BGIOSGA009139|BGIOSGA005240|BGIOSGA021328|BGIOSGA000630|BGIOSGA027368|BGIOSGA040648|BGIOSGA014819|BGIOSGA014010|BGIOSGA007246|BGIOSGA024315
DNA replication	osa03030	7	54	0.98472	1	BGIOSGA027598|BGIOSGA034821|BGIOSGA040602|BGIOSGA016017|BGIOSGA030254|Novel00876|BGIOSGA018451
Cutin, suberine and wax biosynthesis	osa00073	1	17	0.986597	1	BGIOSGA031659
RNA polymerase	osa03020	5	44	0.987268	1	BGIOSGA000630|BGIOSGA014010|BGIOSGA007246|BGIOSGA024315|BGIOSGA040648
Basal transcription factors	osa03022	4	41	0.992401	1	BGIOSGA004105|BGIOSGA008873|BGIOSGA025768|BGIOSGA019329
Nucleotide excision repair	osa03420	9	70	0.992774	1	BGIOSGA027598|Novel01267|BGIOSGA004832|BGIOSGA019329|BGIOSGA040602|BGIOSGA016017|BGIOSGA030254|BGIOSGA018451|BGIOSGA008172
Glycosylphosphatidylinositol(GPI)-anchor biosynthesis	osa00563	1	20	0.993473	1	Novel00511
SNARE interactions in vesicular transport	osa04130	3	38	0.996107	1	BGIOSGA013690|BGIOSGA024766|BGIOSGA013519
Homologous recombination	osa03440	5	53	0.997233	1	BGIOSGA027598|BGIOSGA040602|BGIOSGA016017|BGIOSGA018451|BGIOSGA030254
Oxidative phosphorylation	osa00190	21	144	0.998454	1	BGIOSGA020252|BGIOSGA031512|BGIOSGA027393|BGIOSGA009058|BGIOSGA025367|BGIOSGA023355|Novel00574|BGIOSGA027357|BGIOSGA000902|BGIOSGA025793|BGIOSGA018966|BGIOSGA010726|BGIOSGA007004|BGIOSGA000048|BGIOSGA010991|BGIOSGA025400|BGIOSGA011526|BGIOSGA038271|BGIOSGA039556|BGIOSGA037870|BGIOSGA009112
Endocytosis	osa04144	13	103	0.998537	1	BGIOSGA020921|BGIOSGA023783|BGIOSGA018725|BGIOSGA007738|BGIOSGA035736|BGIOSGA010757|BGIOSGA023222|BGIOSGA004570|BGIOSGA013802|BGIOSGA005339|BGIOSGA001940|BGIOSGA013400|BGIOSGA019575
Spliceosome	osa03040	29	196	0.999621	1	BGIOSGA031012|BGIOSGA023731|BGIOSGA032377|BGIOSGA026168|BGIOSGA010958|BGIOSGA031734|BGIOSGA020364|BGIOSGA010995|BGIOSGA003370|BGIOSGA019575|BGIOSGA006822|BGIOSGA006069|BGIOSGA014914|BGIOSGA014265|BGIOSGA005461|BGIOSGA007216|BGIOSGA015197|BGIOSGA027614|BGIOSGA035736|BGIOSGA008573|BGIOSGA000279|BGIOSGA022553|BGIOSGA012493|BGIOSGA017997|BGIOSGA026488|BGIOSGA012603|BGIOSGA028007|BGIOSGA010724|Novel00…
RNA degradation	osa03018	8	92	0.999913	1	BGIOSGA024752|BGIOSGA028007|BGIOSGA015197|BGIOSGA034997|BGIOSGA017385|BGIOSGA021980|BGIOSGA011896|BGIOSGA008212
Aminoacyl-tRNA biosynthesis	osa00970	11	114	0.99995	1	BGIOSGA009137|BGIOSGA013228|BGIOSGA029287|BGIOSGA005601|BGIOSGA022131|BGIOSGA037510|BGIOSGA033844|BGIOSGA004233|BGIOSGA000846|BGIOSGA022618|BGIOSGA002499
Proteasome	osa03050	3	64	0.999981	1	Novel01367|BGIOSGA031260|BGIOSGA000187
Ubiquitin mediated proteolysis	osa04120	10	119	0.999992	1	BGIOSGA009668|BGIOSGA005553|BGIOSGA004832|BGIOSGA000382|BGIOSGA009881|BGIOSGA031734|BGIOSGA002674|BGIOSGA014143|BGIOSGA012449|BGIOSGA007253
Ribosome biogenesis in eukaryotes	osa03008	5	90	0.999998	1	BGIOSGA028328|BGIOSGA017514|BGIOSGA023209|BGIOSGA013616|BGIOSGA008212
mRNA surveillance pathway	osa03015	7	107	0.999998	1	BGIOSGA025076|BGIOSGA002263|BGIOSGA033372|BGIOSGA010995|BGIOSGA026755|BGIOSGA012303|BGIOSGA019015
RNA transport	osa03013	12	151	1	1	BGIOSGA021574|BGIOSGA000041|BGIOSGA017417|BGIOSGA037052|BGIOSGA017800|BGIOSGA023209|BGIOSGA010995|BGIOSGA033102|BGIOSGA008018|BGIOSGA017514|BGIOSGA000243|BGIOSGA019015
Protein processing in endoplasmic reticulum	osa04141	18	203	1	1	BGIOSGA036497|BGIOSGA029568|BGIOSGA035736|BGIOSGA028313|Novel01394|BGIOSGA025811|BGIOSGA009603|BGIOSGA009442|BGIOSGA014143|BGIOSGA014667|BGIOSGA022571|BGIOSGA009154|BGIOSGA037078|BGIOSGA021524|BGIOSGA028312|BGIOSGA007446|BGIOSGA019575|BGIOSGA008172
KEGG pathway name (Up-regulated)	Pathway ID	Sample number	Background number	P-Value	Corrected P-Value	Genes
Proteasome	osa03050	37	64	0.000589078	0.0689222	BGIOSGA016630|BGIOSGA022401|BGIOSGA003218|BGIOSGA009427|BGIOSGA021971|BGIOSGA006908|EPlOING00000042694|BGIOSGA016957|BGIOSGA019302|BGIOSGA029445|BGIOSGA005415|BGIOSGA004666|BGIOSGA007530|BGIOSGA005534|BGIOSGA014383|BGIOSGA005474|BGIOSGA029040|BGIOSGA028216|BGIOSGA012114|BGIOSGA008555|BGIOSGA026523|BGIOSGA033642|BGIOSGA031046|BGIOSGA029124|BGIOSGA022748|BGIOSGA030520|BGIOSGA023242|BGIOSGA008679|BG…
Fatty acid degradation	osa00071	25	41	0.00256564	0.15009	BGIOSGA019609|BGIOSGA026381|BGIOSGA001018|BGIOSGA030366|BGIOSGA019284|BGIOSGA033076|BGIOSGA003468|BGIOSGA011308|BGIOSGA018751|BGIOSGA002627|BGIOSGA021280|BGIOSGA037093|BGIOSGA004139|BGIOSGA022354|BGIOSGA009453|BGIOSGA034309|BGIOSGA029686|BGIOSGA034504|BGIOSGA002347|BGIOSGA007953|BGIOSGA022130|BGIOSGA005359|BGIOSGA036643|BGIOSGA021279|BGIOSGA034952
Valine, leucine and isoleucine degradation	osa00280	22	36	0.00443667	0.17303	BGIOSGA026381|BGIOSGA030366|BGIOSGA026960|BGIOSGA033076|BGIOSGA008735|BGIOSGA012177|BGIOSGA002627|BGIOSGA029108|BGIOSGA031438|BGIOSGA037751|BGIOSGA037093|BGIOSGA033410|BGIOSGA001793|BGIOSGA029686|BGIOSGA019404|BGIOSGA001923|BGIOSGA018898|BGIOSGA005359|BGIOSGA031111|BGIOSGA003432|BGIOSGA024747|BGIOSGA034952
Endocytosis	osa04144	45	103	0.0110282	0.310787	BGIOSGA031524|BGIOSGA012006|BGIOSGA015213|BGIOSGA006558|BGIOSGA009466|BGIOSGA006962|BGIOSGA020264|BGIOSGA037142|BGIOSGA022774|BGIOSGA023352|BGIOSGA002427|BGIOSGA006123|BGIOSGA031184|BGIOSGA011002|BGIOSGA001087|BGIOSGA040458|BGIOSGA037848|BGIOSGA011119|BGIOSGA004150|BGIOSGA017105|BGIOSGA007576|BGIOSGA032037|BGIOSGA005713|BGIOSGA005658|BGIOSGA023245|BGIOSGA039687|BGIOSGA023285|BGIOSGA031695|BGIOSGA…
Alanine, aspartate and glutamate metabolism	osa00250	22	41	0.0132815	0.310787	BGIOSGA001013|BGIOSGA016495|BGIOSGA017115|BGIOSGA005667|BGIOSGA011196|BGIOSGA012458|BGIOSGA021489|BGIOSGA012193|BGIOSGA021074|BGIOSGA010778|BGIOSGA037196|BGIOSGA016863|BGIOSGA010942|BGIOSGA020330|BGIOSGA007641|BGIOSGA008724|BGIOSGA017874|BGIOSGA000783|BGIOSGA011354|BGIOSGA032845|BGIOSGA023902|BGIOSGA011956
Glycerolipid metabolism	osa00561	22	43	0.0194153	0.341529	BGIOSGA033656|BGIOSGA033188|BGIOSGA011800|BGIOSGA009227|BGIOSGA016384|BGIOSGA017907|BGIOSGA000776|BGIOSGA026396|BGIOSGA035954|Novel01029|BGIOSGA019979|BGIOSGA014224|BGIOSGA037093|BGIOSGA033559|BGIOSGA000468|BGIOSGA009589|BGIOSGA029686|BGIOSGA012913|BGIOSGA009909|BGIOSGA011035|BGIOSGA011217|BGIOSGA034952
SNARE interactions in vesicular transport	osa04130	20	38	0.0204334	0.341529	BGIOSGA004299|BGIOSGA009669|BGIOSGA007237|BGIOSGA021718|BGIOSGA001412|BGIOSGA023176|BGIOSGA028357|BGIOSGA022055|BGIOSGA010123|BGIOSGA026921|BGIOSGA029760|BGIOSGA030294|BGIOSGA026474|BGIOSGA037943|BGIOSGA009306|BGIOSGA000055|BGIOSGA016811|BGIOSGA013755|BGIOSGA005901|BGIOSGA002888
Citrate cycle (TCA cycle)	osa00020	24	50	0.025569	0.365122	Novel00762|BGIOSGA015187|BGIOSGA033135|BGIOSGA033134|BGIOSGA024430|BGIOSGA008643|BGIOSGA006961|BGIOSGA015796|BGIOSGA003138|BGIOSGA016279|BGIOSGA011492|BGIOSGA010779|BGIOSGA007840|BGIOSGA024863|BGIOSGA029064|BGIOSGA038099|BGIOSGA035778|BGIOSGA001099|BGIOSGA027742|BGIOSGA003249|BGIOSGA003432|BGIOSGA027521|BGIOSGA027522|BGIOSGA016736
2-Oxocarboxylic acid metabolism	osa01210	22	46	0.032486	0.365122	BGIOSGA013239|BGIOSGA024004|BGIOSGA006961|BGIOSGA036963|BGIOSGA003138|BGIOSGA011492|BGIOSGA021074|BGIOSGA007840|BGIOSGA034193|BGIOSGA033410|BGIOSGA012177|BGIOSGA034775|BGIOSGA000783|BGIOSGA001099|BGIOSGA008844|BGIOSGA003249|BGIOSGA032845|BGIOSGA023902|BGIOSGA029191|BGIOSGA027521|BGIOSGA027522|BGIOSGA016736
Lysine degradation	osa00310	14	25	0.03427	0.365122	BGIOSGA029686|BGIOSGA004668|Novel00762|BGIOSGA015187|BGIOSGA030599|BGIOSGA002627|BGIOSGA017817|BGIOSGA030366|BGIOSGA038099|BGIOSGA016279|BGIOSGA037093|BGIOSGA014624|BGIOSGA034952|BGIOSGA030025
alpha-Linolenic acid metabolism	osa00592	17	33	0.0355319	0.365122	BGIOSGA021279|BGIOSGA003468|BGIOSGA021667|BGIOSGA011432|BGIOSGA006248|BGIOSGA021670|BGIOSGA007953|BGIOSGA002347|BGIOSGA022130|BGIOSGA019284|BGIOSGA000776|BGIOSGA005359|BGIOSGA009589|BGIOSGA021280|BGIOSGA033076|BGIOSGA012156|BGIOSGA018751
Regulation of autophagy	osa04140	14	26	0.0423347	0.365122	BGIOSGA013548|BGIOSGA002187|BGIOSGA018688|BGIOSGA006325|BGIOSGA028869|BGIOSGA006328|BGIOSGA013207|BGIOSGA014317|BGIOSGA014071|BGIOSGA024235|BGIOSGA028123|BGIOSGA011740|BGIOSGA012387|BGIOSGA001210
Tyrosine metabolism	osa00350	18	37	0.0448587	0.365122	BGIOSGA006136|BGIOSGA000783|BGIOSGA011308|BGIOSGA006624|BGIOSGA022113|BGIOSGA006951|BGIOSGA008025|BGIOSGA034309|BGIOSGA022844|BGIOSGA037150|BGIOSGA027681|BGIOSGA027967|BGIOSGA004889|BGIOSGA013857|BGIOSGA035065|BGIOSGA037151|BGIOSGA021074|BGIOSGA025978
Phagosome	osa04145	33	80	0.0458513	0.365122	BGIOSGA005642|BGIOSGA009328|BGIOSGA025454|BGIOSGA012106|BGIOSGA016811|BGIOSGA020264|BGIOSGA015836|BGIOSGA028768|BGIOSGA037848|BGIOSGA012245|BGIOSGA000333|BGIOSGA003782|BGIOSGA002888|BGIOSGA009507|BGIOSGA009669|BGIOSGA036558|BGIOSGA021014|BGIOSGA027837|BGIOSGA036557|BGIOSGA017451|BGIOSGA026950|BGIOSGA021718|BGIOSGA020193|BGIOSGA020739|BGIOSGA018688|BGIOSGA005784|BGIOSGA015163|BGIOSGA025913|BGIOSGA…
Protein processing in endoplasmic reticulum	osa04141	73	203	0.0468105	0.365122	BGIOSGA018974|BGIOSGA000479|BGIOSGA019215|BGIOSGA022069|BGIOSGA018797|BGIOSGA012297|BGIOSGA007672|BGIOSGA014099|BGIOSGA025454|BGIOSGA012293|BGIOSGA012106|BGIOSGA033032|BGIOSGA008908|BGIOSGA028843|BGIOSGA015082|BGIOSGA025752|BGIOSGA029795|BGIOSGA011471|BGIOSGA036094|BGIOSGA020527|BGIOSGA016568|BGIOSGA011435|BGIOSGA011002|BGIOSGA021171|BGIOSGA026310|BGIOSGA017713|BGIOSGA028711|BGIOSGA025295|BGIOSGA…
Pyruvate metabolism	osa00620	31	75	0.0508099	0.371547	BGIOSGA030012|BGIOSGA033135|BGIOSGA033134|BGIOSGA030366|BGIOSGA024430|BGIOSGA018364|BGIOSGA036963|BGIOSGA015796|BGIOSGA002627|BGIOSGA018670|BGIOSGA006806|BGIOSGA016334|BGIOSGA001898|BGIOSGA014839|BGIOSGA037093|BGIOSGA025259|BGIOSGA029064|BGIOSGA000482|BGIOSGA034775|BGIOSGA027518|BGIOSGA035778|BGIOSGA029686|BGIOSGA025745|BGIOSGA035008|BGIOSGA008337|BGIOSGA010078|BGIOSGA036640|BGIOSGA003432|BGIOSGA…
Arachidonic acid metabolism	osa00590	8	12	0.0545083	0.375145	BGIOSGA016904|BGIOSGA000776|BGIOSGA013827|BGIOSGA034146|BGIOSGA012652|BGIOSGA002796|BGIOSGA009589|BGIOSGA016001
Butanoate metabolism	osa00650	11	20	0.0617928	0.401653	BGIOSGA034193|BGIOSGA016495|BGIOSGA029108|BGIOSGA017115|BGIOSGA002627|BGIOSGA030366|BGIOSGA007641|BGIOSGA004607|BGIOSGA012193|BGIOSGA001923|BGIOSGA031111
Peroxisome	osa04146	31	78	0.0706802	0.428365	BGIOSGA019609|BGIOSGA019625|BGIOSGA001018|BGIOSGA024419|BGIOSGA023636|BGIOSGA019284|BGIOSGA033076|BGIOSGA003138|BGIOSGA012924|BGIOSGA018751|BGIOSGA029184|BGIOSGA021280|BGIOSGA017163|BGIOSGA007252|BGIOSGA030190|BGIOSGA012282|BGIOSGA004139|BGIOSGA024420|BGIOSGA022354|BGIOSGA009453|BGIOSGA014340|BGIOSGA021963|BGIOSGA034504|BGIOSGA001099|BGIOSGA001923|BGIOSGA002347|BGIOSGA022130|BGIOSGA005359|BGIOSGA…
Tryptophan metabolism	osa00380	11	21	0.0760692	0.428365	BGIOSGA016279|BGIOSGA007252|BGIOSGA009671|BGIOSGA030366|BGIOSGA023636|BGIOSGA038099|BGIOSGA002627|BGIOSGA025520|BGIOSGA029686|BGIOSGA034952|BGIOSGA037093
Carbon metabolism	osa01200	77	225	0.0852177	0.428365	BGIOSGA026901|BGIOSGA010851|Novel00762|BGIOSGA007203|BGIOSGA033135|BGIOSGA033134|BGIOSGA022325|BGIOSGA030012|BGIOSGA030366|BGIOSGA020885|BGIOSGA008643|BGIOSGA024440|BGIOSGA013443|BGIOSGA026381|BGIOSGA009572|BGIOSGA006961|BGIOSGA031955|BGIOSGA000215|BGIOSGA015796|BGIOSGA015187|BGIOSGA003138|BGIOSGA016279|BGIOSGA019844|BGIOSGA000301|BGIOSGA011308|BGIOSGA027522|BGIOSGA002627|BGIOSGA026090|BGIOSGA018…
Glycerophospholipid metabolism	osa00564	27	68	0.0876316	0.428365	BGIOSGA033656|BGIOSGA031524|BGIOSGA011800|BGIOSGA017907|BGIOSGA031184|BGIOSGA031328|BGIOSGA035954|BGIOSGA028217|BGIOSGA019979|BGIOSGA032138|BGIOSGA013854|BGIOSGA020259|BGIOSGA033559|BGIOSGA000468|BGIOSGA002291|BGIOSGA002898|BGIOSGA010985|BGIOSGA000668|BGIOSGA009589|BGIOSGA012913|BGIOSGA020776|BGIOSGA040585|BGIOSGA000911|BGIOSGA000776|BGIOSGA007638|BGIOSGA032022|BGIOSGA013962
beta-Alanine metabolism	osa00410	15	33	0.0902338	0.428365	BGIOSGA004650|BGIOSGA006136|BGIOSGA026381|BGIOSGA016495|BGIOSGA023029|BGIOSGA029686|BGIOSGA005663|BGIOSGA012193|BGIOSGA031438|BGIOSGA024301|BGIOSGA037093|BGIOSGA025978|BGIOSGA022844|BGIOSGA034952|BGIOSGA019404
Valine, leucine and isoleucine biosynthesis	osa00290	8	14	0.091531	0.428365	BGIOSGA034193|BGIOSGA033410|BGIOSGA012177|BGIOSGA013239|BGIOSGA034775|BGIOSGA013443|BGIOSGA029191|BGIOSGA036963
Propanoate metabolism	osa00640	8	14	0.091531	0.428365	BGIOSGA008643|BGIOSGA026381|BGIOSGA002627|BGIOSGA030366|BGIOSGA008337|BGIOSGA031438|BGIOSGA016334|BGIOSGA019404
Synthesis and degradation of ketone bodies	osa00072	5	7	0.103324	0.457816	BGIOSGA002627|BGIOSGA031111|BGIOSGA030366|BGIOSGA001923|BGIOSGA029108
Isoquinoline alkaloid biosynthesis	osa00950	10	20	0.10565	0.457816	BGIOSGA006136|BGIOSGA006624|BGIOSGA004889|BGIOSGA008025|BGIOSGA021074|BGIOSGA027681|BGIOSGA027967|BGIOSGA025978|BGIOSGA022844|BGIOSGA000783
Fatty acid metabolism	osa01212	27	72	0.130333	0.522096	BGIOSGA019609|BGIOSGA026381|BGIOSGA024410|BGIOSGA024411|BGIOSGA001018|BGIOSGA030366|BGIOSGA019284|BGIOSGA033076|BGIOSGA023195|BGIOSGA003468|BGIOSGA018751|BGIOSGA002627|BGIOSGA027484|BGIOSGA021280|BGIOSGA011650|BGIOSGA025568|BGIOSGA025219|BGIOSGA004139|BGIOSGA022354|BGIOSGA009453|BGIOSGA034504|BGIOSGA002347|BGIOSGA007953|BGIOSGA022130|BGIOSGA005359|BGIOSGA036643|BGIOSGA021279
Diterpenoid biosynthesis	osa00904	12	27	0.133151	0.522096	BGIOSGA008467|BGIOSGA008466|BGIOSGA008465|BGIOSGA038038|BGIOSGA015502|BGIOSGA008469|BGIOSGA008468|Novel00484|BGIOSGA034012|BGIOSGA036179|BGIOSGA015980|BGIOSGA015981
Biosynthesis of amino acids	osa01230	69	207	0.133871	0.522096	BGIOSGA026901|BGIOSGA001013|BGIOSGA000301|BGIOSGA007203|BGIOSGA013239|BGIOSGA022325|BGIOSGA024004|BGIOSGA016013|BGIOSGA013443|BGIOSGA000859|Novel01418|BGIOSGA006961|BGIOSGA031955|BGIOSGA007840|BGIOSGA033410|BGIOSGA000215|BGIOSGA036963|BGIOSGA004691|BGIOSGA003138|BGIOSGA019844|BGIOSGA011196|BGIOSGA027143|BGIOSGA007809|BGIOSGA032845|BGIOSGA029686|BGIOSGA006624|BGIOSGA022246|BGIOSGA035799|BGIOSGA024…
Tropane, piperidine and pyridine alkaloid biosynthesis	osa00960	8	16	0.139908	0.52804	BGIOSGA006136|BGIOSGA006624|BGIOSGA004889|BGIOSGA008025|BGIOSGA021074|BGIOSGA025978|BGIOSGA022844|BGIOSGA000783
Sphingolipid metabolism	osa00600	10	22	0.149473	0.538581	BGIOSGA001179|BGIOSGA017654|BGIOSGA002576|BGIOSGA035341|BGIOSGA026396|BGIOSGA000200|BGIOSGA005183|BGIOSGA033188|BGIOSGA009243|BGIOSGA009988
Glutathione metabolism	osa00480	29	80	0.151907	0.538581	BGIOSGA010851|BGIOSGA021510|BGIOSGA033319|BGIOSGA033316|BGIOSGA003138|BGIOSGA030293|BGIOSGA034146|BGIOSGA029891|BGIOSGA024440|BGIOSGA005167|BGIOSGA005166|BGIOSGA023029|BGIOSGA010969|BGIOSGA010968|BGIOSGA029361|BGIOSGA037324|BGIOSGA012652|BGIOSGA019114|BGIOSGA033682|BGIOSGA016904|BGIOSGA009272|BGIOSGA001099|BGIOSGA002796|BGIOSGA015065|BGIOSGA005446|BGIOSGA026475|BGIOSGA010970|BGIOSGA010971|BGIOSGA…
Terpenoid backbone biosynthesis	osa00900	18	47	0.171572	0.579613	BGIOSGA000549|BGIOSGA024015|BGIOSGA009867|BGIOSGA029108|BGIOSGA003541|BGIOSGA017419|BGIOSGA019869|BGIOSGA030366|BGIOSGA025304|BGIOSGA017637|BGIOSGA011999|BGIOSGA020680|BGIOSGA004631|BGIOSGA002627|BGIOSGA005742|BGIOSGA031111|BGIOSGA011096|BGIOSGA011998
Plant-pathogen interaction	osa04626	44	130	0.174035	0.579613	BGIOSGA004023|BGIOSGA025292|BGIOSGA024780|BGIOSGA007737|BGIOSGA013357|BGIOSGA013543|BGIOSGA016308|BGIOSGA024431|BGIOSGA018154|BGIOSGA018153|BGIOSGA000674|BGIOSGA011983|BGIOSGA023690|BGIOSGA020527|BGIOSGA017499|BGIOSGA033858|BGIOSGA036802|BGIOSGA004817|BGIOSGA029447|BGIOSGA013356|BGIOSGA024226|BGIOSGA007926|BGIOSGA038062|BGIOSGA014224|BGIOSGA029569|BGIOSGA009117|BGIOSGA003262|BGIOSGA026494|BGIOSGA…
ABC transporters	osa02010	5	9	0.178342	0.579613	BGIOSGA010981|BGIOSGA001856|BGIOSGA004262|BGIOSGA000971|BGIOSGA020307
Galactose metabolism	osa00052	20	54	0.185464	0.581413	BGIOSGA020486|BGIOSGA018669|BGIOSGA017654|BGIOSGA031955|BGIOSGA026396|BGIOSGA016582|BGIOSGA014155|BGIOSGA005183|BGIOSGA025614|BGIOSGA025576|BGIOSGA032274|BGIOSGA016537|BGIOSGA016831|BGIOSGA002302|BGIOSGA033188|BGIOSGA002224|BGIOSGA020587|BGIOSGA013878|BGIOSGA020688|BGIOSGA000859
RNA transport	osa03013	50	151	0.188835	0.581413	BGIOSGA027561|BGIOSGA035826|BGIOSGA006922|BGIOSGA032595|BGIOSGA007160|BGIOSGA000657|BGIOSGA020115|BGIOSGA017880|BGIOSGA037759|BGIOSGA011843|BGIOSGA009264|BGIOSGA012807|BGIOSGA031368|BGIOSGA025931|BGIOSGA037619|BGIOSGA037617|BGIOSGA020600|BGIOSGA009109|BGIOSGA010416|BGIOSGA030521|BGIOSGA023703|BGIOSGA011957|BGIOSGA036693|BGIOSGA025212|BGIOSGA017454|BGIOSGA037053|BGIOSGA019672|BGIOSGA012269|BGIOSGA…
Ether lipid metabolism	osa00565	9	22	0.230515	0.691546	BGIOSGA031524|BGIOSGA031184|BGIOSGA020776|BGIOSGA002291|BGIOSGA000776|BGIOSGA010985|BGIOSGA009589|BGIOSGA013854|BGIOSGA013962
Sesquiterpenoid and triterpenoid biosynthesis	osa00909	3	5	0.250468	0.730707	BGIOSGA025344|BGIOSGA011999|BGIOSGA011998
Other glycan degradation	osa00511	6	14	0.26855	0.730707	BGIOSGA035362|BGIOSGA017654|BGIOSGA032512|BGIOSGA005183|BGIOSGA018932|BGIOSGA018251
Limonene and pinene degradation	osa00903	6	14	0.26855	0.730707	BGIOSGA013604|BGIOSGA033275|BGIOSGA013602|BGIOSGA007359|BGIOSGA034952|BGIOSGA037093
Zeatin biosynthesis	osa00908	6	14	0.26855	0.730707	BGIOSGA002195|BGIOSGA016782|BGIOSGA002233|BGIOSGA037012|BGIOSGA018324|BGIOSGA004234
Ubiquitin mediated proteolysis	osa04120	38	119	0.287265	0.749909	BGIOSGA018974|BGIOSGA037317|BGIOSGA033052|BGIOSGA020481|BGIOSGA018797|BGIOSGA031731|BGIOSGA030367|BGIOSGA000905|BGIOSGA003236|BGIOSGA022069|BGIOSGA019436|BGIOSGA022777|BGIOSGA002684|BGIOSGA017901|BGIOSGA010719|BGIOSGA010737|BGIOSGA019224|BGIOSGA021171|BGIOSGA007921|BGIOSGA017225|BGIOSGA026036|BGIOSGA010037|BGIOSGA036793|BGIOSGA030459|BGIOSGA007312|BGIOSGA011856|BGIOSGA023415|BGIOSGA012919|BGIOSGA…
Phosphatidylinositol signaling system	osa04070	15	43	0.288426	0.749909	BGIOSGA028768|BGIOSGA036333|BGIOSGA018688|BGIOSGA027837|BGIOSGA037594|BGIOSGA013543|BGIOSGA035954|BGIOSGA012389|BGIOSGA026950|BGIOSGA036508|BGIOSGA032138|BGIOSGA008174|BGIOSGA012913|BGIOSGA003262|BGIOSGA023690
RNA degradation	osa03018	29	92	0.34098	0.864302	BGIOSGA005482|BGIOSGA037235|BGIOSGA031425|BGIOSGA034829|BGIOSGA013230|BGIOSGA022746|BGIOSGA017649|BGIOSGA036840|BGIOSGA037022|BGIOSGA028740|BGIOSGA014697|BGIOSGA033085|BGIOSGA006653|BGIOSGA011475|BGIOSGA015571|BGIOSGA005712|BGIOSGA016821|BGIOSGA012501|BGIOSGA007332|BGIOSGA008699|BGIOSGA009253|BGIOSGA029532|BGIOSGA036839|BGIOSGA028434|BGIOSGA028435|BGIOSGA011582|BGIOSGA007089|BGIOSGA011109|BGIOSGA…
Phenylalanine, tyrosine and tryptophan biosynthesis	osa00400	14	42	0.347494	0.864302	BGIOSGA011546|BGIOSGA022246|BGIOSGA006624|BGIOSGA008025|BGIOSGA007931|BGIOSGA009526|BGIOSGA024237|Novel01418|BGIOSGA024712|BGIOSGA026777|BGIOSGA009914|BGIOSGA004889|BGIOSGA021074|BGIOSGA000783
Nicotinate and nicotinamide metabolism	osa00760	5	13	0.364418	0.864302	BGIOSGA029243|BGIOSGA026495|BGIOSGA021963|BGIOSGA024636|BGIOSGA016430
Cyanoamino acid metabolism	osa00460	12	36	0.365748	0.864302	BGIOSGA019717|BGIOSGA029453|BGIOSGA014893|BGIOSGA019723|BGIOSGA014721|BGIOSGA004904|BGIOSGA014723|BGIOSGA013562|BGIOSGA002796|BGIOSGA019719|BGIOSGA014892|BGIOSGA019787
Arginine and proline metabolism	osa00330	20	63	0.36936	0.864302	BGIOSGA008607|BGIOSGA008844|BGIOSGA008362|BGIOSGA011196|BGIOSGA023029|BGIOSGA015760|BGIOSGA005667|BGIOSGA033417|BGIOSGA024004|BGIOSGA000783|BGIOSGA008724|BGIOSGA012458|BGIOSGA016863|BGIOSGA016157|BGIOSGA010154|BGIOSGA037093|BGIOSGA029686|BGIOSGA021074|BGIOSGA034952|BGIOSGA037196
Biosynthesis of unsaturated fatty acids	osa01040	13	40	0.384746	0.867501	BGIOSGA024410|BGIOSGA018751|BGIOSGA025568|BGIOSGA025219|BGIOSGA002347|BGIOSGA022130|BGIOSGA019284|BGIOSGA027484|BGIOSGA005359|BGIOSGA021279|BGIOSGA021280|BGIOSGA033076|BGIOSGA024411
Non-homologous end-joining	osa03450	3	7	0.385556	0.867501	BGIOSGA006432|BGIOSGA017650|BGIOSGA027555
Cutin, suberine and wax biosynthesis	osa00073	6	17	0.39868	0.87545	BGIOSGA014735|BGIOSGA024419|BGIOSGA027014|BGIOSGA029184|BGIOSGA024420|BGIOSGA035318
Glyoxylate and dicarboxylate metabolism	osa00630	18	58	0.411383	0.87545	BGIOSGA007840|BGIOSGA004904|BGIOSGA011196|BGIOSGA033135|BGIOSGA033134|BGIOSGA002627|BGIOSGA005667|BGIOSGA030366|BGIOSGA023636|BGIOSGA035778|BGIOSGA006961|BGIOSGA011492|BGIOSGA027521|BGIOSGA017163|BGIOSGA027522|BGIOSGA014839|BGIOSGA024190|BGIOSGA007252
Pantothenate and CoA biosynthesis	osa00770	8	24	0.411536	0.87545	BGIOSGA004650|BGIOSGA007474|BGIOSGA034193|BGIOSGA033410|BGIOSGA012177|BGIOSGA005663|BGIOSGA024301|BGIOSGA029191
Glycine, serine and threonine metabolism	osa00260	17	55	0.421866	0.881398	BGIOSGA004904|BGIOSGA026901|BGIOSGA027143|BGIOSGA004691|BGIOSGA006136|BGIOSGA014941|BGIOSGA036145|BGIOSGA017255|BGIOSGA029686|BGIOSGA013443|BGIOSGA024712|BGIOSGA003432|BGIOSGA025978|BGIOSGA017874|BGIOSGA022844|BGIOSGA010778|BGIOSGA011956
Stilbenoid, diarylheptanoid and gingerol biosynthesis	osa00945	6	18	0.442441	0.894344	BGIOSGA016708|BGIOSGA013604|BGIOSGA033275|BGIOSGA013602|BGIOSGA018301|BGIOSGA007359
Glycosphingolipid biosynthesis - globo series	osa00603	3	8	0.451414	0.894344	BGIOSGA018932|BGIOSGA033188|BGIOSGA026396
Biosynthesis of secondary metabolites	osa01110	223	779	0.457499	0.894344	BGIOSGA020486|BGIOSGA001013|BGIOSGA000301|BGIOSGA016495|BGIOSGA007203|BGIOSGA006624|BGIOSGA016653|BGIOSGA002284|BGIOSGA031565|BGIOSGA033275|BGIOSGA016013|BGIOSGA034728|BGIOSGA033076|BGIOSGA018324|BGIOSGA002561|BGIOSGA004691|BGIOSGA007840|BGIOSGA005742|BGIOSGA029686|BGIOSGA033134|BGIOSGA003403|Novel00484|BGIOSGA028277|BGIOSGA032012|BGIOSGA032011|BGIOSGA010845|BGIOSGA013878|BGIOSGA004234|BGIOSGA006…
Fructose and mannose metabolism	osa00051	16	53	0.458638	0.894344	BGIOSGA012407|BGIOSGA018669|BGIOSGA000301|BGIOSGA025614|BGIOSGA019844|BGIOSGA016582|BGIOSGA011578|BGIOSGA000859|BGIOSGA033719|BGIOSGA031955|BGIOSGA002224|BGIOSGA017373|BGIOSGA002654|BGIOSGA028505|BGIOSGA002696|BGIOSGA030471
C5-Branched dibasic acid metabolism	osa00660	2	5	0.479699	0.907913	BGIOSGA034193|BGIOSGA013239
Amino sugar and nucleotide sugar metabolism	osa00520	30	103	0.481116	0.907913	BGIOSGA020486|BGIOSGA017137|BGIOSGA024666|BGIOSGA025614|BGIOSGA002284|BGIOSGA025575|BGIOSGA034728|BGIOSGA009184|BGIOSGA029384|BGIOSGA020587|BGIOSGA011578|BGIOSGA017205|BGIOSGA018669|BGIOSGA010845|BGIOSGA017373|BGIOSGA023558|BGIOSGA015447|BGIOSGA018236|BGIOSGA037342|BGIOSGA007152|BGIOSGA002696|BGIOSGA036932|BGIOSGA013878|BGIOSGA032923|BGIOSGA028186|BGIOSGA002224|BGIOSGA019832|BGIOSGA035949|BGIOSGA…
Ribosome biogenesis in eukaryotes	osa03008	26	90	0.501855	0.932016	BGIOSGA009770|BGIOSGA023851|BGIOSGA012435|BGIOSGA007301|BGIOSGA025196|BGIOSGA017880|BGIOSGA027848|BGIOSGA019262|BGIOSGA037773|BGIOSGA040625|BGIOSGA010733|BGIOSGA035498|BGIOSGA017715|BGIOSGA003974|BGIOSGA014445|BGIOSGA015571|BGIOSGA022681|BGIOSGA013226|BGIOSGA011872|BGIOSGA013847|BGIOSGA007380|BGIOSGA010727|BGIOSGA031778|BGIOSGA001888|BGIOSGA004107|BGIOSGA038131
Purine metabolism	osa00230	38	135	0.54473	0.98583	BGIOSGA018790|BGIOSGA027565|BGIOSGA021510|BGIOSGA007203|BGIOSGA020885|BGIOSGA034515|BGIOSGA000359|BGIOSGA036091|BGIOSGA000438|BGIOSGA012924|BGIOSGA010078|BGIOSGA030293|BGIOSGA029242|BGIOSGA037590|BGIOSGA026354|BGIOSGA024636|BGIOSGA006004|BGIOSGA001898|BGIOSGA011771|BGIOSGA026446|BGIOSGA026406|BGIOSGA025259|BGIOSGA027630|BGIOSGA000482|BGIOSGA016665|BGIOSGA037545|BGIOSGA023261|BGIOSGA035896|BGIOSGA…
Porphyrin and chlorophyll metabolism	osa00860	10	35	0.549168	0.98583	BGIOSGA032060|BGIOSGA031907|BGIOSGA016653|BGIOSGA010125|BGIOSGA028916|BGIOSGA003046|BGIOSGA032012|BGIOSGA032011|BGIOSGA001915|BGIOSGA011859
Glycosphingolipid biosynthesis - ganglio series	osa00604	2	6	0.556109	0.98583	BGIOSGA018932|BGIOSGA017654
Ascorbate and aldarate metabolism	osa00053	10	36	0.579911	1	BGIOSGA029361|BGIOSGA018236|BGIOSGA032923|BGIOSGA023093|BGIOSGA037342|BGIOSGA020587|BGIOSGA029686|BGIOSGA015065|BGIOSGA034952|BGIOSGA037093
Pentose phosphate pathway	osa00030	13	48	0.607555	1	BGIOSGA000215|BGIOSGA010851|BGIOSGA000301|BGIOSGA007203|BGIOSGA019844|BGIOSGA016582|BGIOSGA026090|BGIOSGA020885|BGIOSGA031955|BGIOSGA000859|BGIOSGA004163|BGIOSGA002654|BGIOSGA024440
Inositol phosphate metabolism	osa00562	12	45	0.625701	1	BGIOSGA028768|BGIOSGA018688|BGIOSGA027837|BGIOSGA036508|BGIOSGA036333|BGIOSGA023093|BGIOSGA026950|BGIOSGA037594|BGIOSGA012389|BGIOSGA008174|BGIOSGA013854|BGIOSGA013962
Linoleic acid metabolism	osa00591	4	15	0.631807	1	BGIOSGA000776|BGIOSGA013393|BGIOSGA013392|BGIOSGA009589
Glycolysis / Gluconeogenesis	osa00010	32	119	0.635946	1	BGIOSGA025614|BGIOSGA000301|BGIOSGA004691|BGIOSGA024430|BGIOSGA032274|BGIOSGA031955|BGIOSGA015796|BGIOSGA002224|BGIOSGA034309|BGIOSGA019844|BGIOSGA018692|BGIOSGA018669|BGIOSGA016334|BGIOSGA001898|BGIOSGA037093|BGIOSGA025259|BGIOSGA029064|BGIOSGA000482|BGIOSGA016582|BGIOSGA003432|BGIOSGA011308|BGIOSGA029686|BGIOSGA002345|BGIOSGA035008|BGIOSGA000859|BGIOSGA008337|BGIOSGA016537|BGIOSGA010078|BGIOSGA…
Starch and sucrose metabolism	osa00500	39	145	0.643203	1	BGIOSGA025614|BGIOSGA031133|BGIOSGA012770|BGIOSGA019723|BGIOSGA016328|BGIOSGA014721|BGIOSGA014723|BGIOSGA013562|BGIOSGA016831|BGIOSGA014155|BGIOSGA020688|BGIOSGA019787|BGIOSGA010570|BGIOSGA029384|BGIOSGA000827|BGIOSGA007680|BGIOSGA028425|BGIOSGA017205|BGIOSGA010770|BGIOSGA018669|BGIOSGA009184|BGIOSGA019717|BGIOSGA014893|BGIOSGA014892|BGIOSGA007458|Novel00402|BGIOSGA019719|BGIOSGA026976|BGIOSGA025…
Nitrogen metabolism	osa00910	7	27	0.649228	1	BGIOSGA001013|BGIOSGA011196|BGIOSGA020330|BGIOSGA005531|BGIOSGA008724|BGIOSGA016863|BGIOSGA005667
Selenocompound metabolism	osa00450	4	16	0.674372	1	BGIOSGA036354|BGIOSGA021160|BGIOSGA032870|BGIOSGA018973
Taurine and hypotaurine metabolism	osa00430	4	16	0.674372	1	BGIOSGA002796|BGIOSGA010124|BGIOSGA016495|BGIOSGA012193
Degradation of aromatic compounds	osa01220	3	12	0.675905	1	BGIOSGA011308|BGIOSGA018301|BGIOSGA034309
Oxidative phosphorylation	osa00190	38	144	0.681195	1	BGIOSGA017272|BGIOSGA034870|BGIOSGA028916|BGIOSGA004310|BGIOSGA015836|Novel00187|BGIOSGA026256|BGIOSGA017602|BGIOSGA014795|BGIOSGA009328|BGIOSGA024863|BGIOSGA012245|BGIOSGA005123|BGIOSGA006303|BGIOSGA003429|BGIOSGA025316|BGIOSGA013360|BGIOSGA036558|BGIOSGA021014|BGIOSGA036557|BGIOSGA014044|BGIOSGA006363|BGIOSGA017451|BGIOSGA030774|BGIOSGA020251|BGIOSGA038631|BGIOSGA004222|BGIOSGA020739|BGIOSGA009…
Glycosaminoglycan degradation	osa00531	2	8	0.683805	1	BGIOSGA018932|BGIOSGA017654
Ubiquinone and other terpenoid-quinone biosynthesis	osa00130	8	32	0.684624	1	BGIOSGA006089|BGIOSGA022335|BGIOSGA006624|BGIOSGA008025|BGIOSGA028277|BGIOSGA028603|BGIOSGA018301|BGIOSGA028278
Fatty acid biosynthesis	osa00061	10	40	0.692184	1	BGIOSGA019609|BGIOSGA023195|BGIOSGA025219|BGIOSGA001018|BGIOSGA004139|BGIOSGA027484|BGIOSGA022354|BGIOSGA009453|BGIOSGA036643|BGIOSGA034504
Histidine metabolism	osa00340	3	15	0.794068	1	BGIOSGA029686|BGIOSGA034952|BGIOSGA037093
Lysine biosynthesis	osa00300	3	15	0.794068	1	BGIOSGA029686|BGIOSGA027143|BGIOSGA016013
Pyrimidine metabolism	osa00240	27	112	0.804436	1	BGIOSGA018790|BGIOSGA027565|BGIOSGA021510|BGIOSGA005663|BGIOSGA034515|BGIOSGA024301|BGIOSGA026495|BGIOSGA026718|BGIOSGA030293|BGIOSGA029242|BGIOSGA029243|BGIOSGA037590|BGIOSGA026354|BGIOSGA016159|BGIOSGA024636|BGIOSGA029043|BGIOSGA005176|BGIOSGA026406|BGIOSGA027630|BGIOSGA016665|BGIOSGA037545|BGIOSGA034372|BGIOSGA004650|BGIOSGA023261|BGIOSGA036661|BGIOSGA000759|BGIOSGA004202
Basal transcription factors	osa03022	9	41	0.80513	1	BGIOSGA013244|BGIOSGA020788|BGIOSGA004245|BGIOSGA000734|BGIOSGA032205|BGIOSGA037671|BGIOSGA005261|BGIOSGA028495|BGIOSGA005917
Steroid biosynthesis	osa00100	5	26	0.84618	1	BGIOSGA000776|BGIOSGA025344|BGIOSGA002561|BGIOSGA009589|BGIOSGA002138
Protein export	osa03060	12	56	0.849301	1	BGIOSGA027196|BGIOSGA004535|BGIOSGA029649|BGIOSGA012106|BGIOSGA029290|BGIOSGA017746|BGIOSGA019563|BGIOSGA007251|BGIOSGA015009|BGIOSGA006563|BGIOSGA003782|BGIOSGA017420
Sulfur metabolism	osa00920	7	35	0.850365	1	BGIOSGA001060|BGIOSGA017769|BGIOSGA022325|BGIOSGA036248|BGIOSGA035799|BGIOSGA036508|BGIOSGA007809
N-Glycan biosynthesis	osa00510	7	35	0.850365	1	BGIOSGA016310|BGIOSGA017713|BGIOSGA025379|BGIOSGA023771|BGIOSGA014395|BGIOSGA017423|BGIOSGA014099
Homologous recombination	osa03440	11	53	0.865434	1	BGIOSGA027565|BGIOSGA037430|BGIOSGA017247|BGIOSGA005499|BGIOSGA019810|BGIOSGA026354|BGIOSGA000811|BGIOSGA005159|BGIOSGA006432|BGIOSGA027555|BGIOSGA034372
Nucleotide excision repair	osa03420	15	70	0.87036	1	BGIOSGA027565|BGIOSGA022658|BGIOSGA020481|BGIOSGA004245|BGIOSGA007663|BGIOSGA005499|BGIOSGA009665|BGIOSGA026354|BGIOSGA028711|BGIOSGA000811|BGIOSGA031545|BGIOSGA029242|BGIOSGA009238|BGIOSGA034372|BGIOSGA012074
Metabolic pathways	osa01100	415	1549	0.874479	1	BGIOSGA025614|BGIOSGA007203|BGIOSGA006624|BGIOSGA023195|BGIOSGA024823|BGIOSGA013878|BGIOSGA006248|BGIOSGA018236|BGIOSGA005183|BGIOSGA037342|BGIOSGA002291|BGIOSGA009589|BGIOSGA020251|BGIOSGA005742|BGIOSGA020259|BGIOSGA026322|BGIOSGA001923|BGIOSGA007638|BGIOSGA027521|BGIOSGA010154|BGIOSGA027522|BGIOSGA011096|BGIOSGA016328|BGIOSGA014721|BGIOSGA023771|BGIOSGA014723|BGIOSGA018301|BGIOSGA006806|BGIOSGA…
Flavonoid biosynthesis	osa00941	3	19	0.893662	1	BGIOSGA016708|BGIOSGA018301|BGIOSGA017407
Folate biosynthesis	osa00790	3	19	0.893662	1	BGIOSGA016545|BGIOSGA037452|BGIOSGA006141
Sulfur relay system	osa04122	2	14	0.897969	1	BGIOSGA016545|BGIOSGA037452
Base excision repair	osa03410	8	43	0.902777	1	BGIOSGA017650|BGIOSGA027565|BGIOSGA020425|BGIOSGA029242|BGIOSGA026354|BGIOSGA009238|BGIOSGA006335|BGIOSGA034372
mRNA surveillance pathway	osa03015	23	107	0.909263	1	BGIOSGA006530|BGIOSGA034280|BGIOSGA006869|BGIOSGA013405|BGIOSGA025510|BGIOSGA023097|BGIOSGA010416|BGIOSGA033127|BGIOSGA005347|BGIOSGA025744|BGIOSGA012269|BGIOSGA027851|BGIOSGA012609|BGIOSGA006974|BGIOSGA037640|BGIOSGA020296|BGIOSGA030162|BGIOSGA028434|BGIOSGA028435|BGIOSGA027218|BGIOSGA000977|BGIOSGA026431|BGIOSGA022796
RNA polymerase	osa03020	8	44	0.913935	1	BGIOSGA018790|BGIOSGA023261|BGIOSGA027630|BGIOSGA016665|BGIOSGA037590|BGIOSGA036661|BGIOSGA034515|BGIOSGA004202
One carbon pool by folate	osa00670	2	15	0.916451	1	BGIOSGA004904|BGIOSGA009572
Brassinosteroid biosynthesis	osa00905	1	9	0.917583	1	BGIOSGA006911
Cysteine and methionine metabolism	osa00270	17	85	0.92956	1	BGIOSGA022325|BGIOSGA011915|BGIOSGA027143|BGIOSGA023029|BGIOSGA033135|BGIOSGA033134|BGIOSGA031909|BGIOSGA008025|BGIOSGA006624|BGIOSGA007809|BGIOSGA000783|BGIOSGA035799|BGIOSGA035778|BGIOSGA008607|BGIOSGA034368|BGIOSGA021074|BGIOSGA032938
Carbon fixation in photosynthetic organisms	osa00710	15	77	0.933142	1	BGIOSGA019844|BGIOSGA000301|BGIOSGA030012|BGIOSGA033135|BGIOSGA018670|BGIOSGA033134|BGIOSGA004372|BGIOSGA006806|BGIOSGA032845|BGIOSGA035778|BGIOSGA023902|BGIOSGA000783|BGIOSGA002654|BGIOSGA021074|BGIOSGA025745
Thiamine metabolism	osa00730	1	10	0.935797	1	BGIOSGA025304
Mismatch repair	osa03430	7	42	0.938479	1	BGIOSGA005499|BGIOSGA009665|BGIOSGA026354|BGIOSGA000811|BGIOSGA006140|BGIOSGA009238|BGIOSGA034372
Phenylpropanoid biosynthesis	osa00940	26	125	0.942702	1	BGIOSGA026917|BGIOSGA027314|BGIOSGA019723|BGIOSGA014721|BGIOSGA014723|BGIOSGA013562|BGIOSGA029799|BGIOSGA018301|BGIOSGA019787|BGIOSGA003403|BGIOSGA028277|BGIOSGA014892|BGIOSGA028278|BGIOSGA006996|BGIOSGA019717|BGIOSGA030725|BGIOSGA014893|BGIOSGA016708|BGIOSGA013612|BGIOSGA019719|BGIOSGA003713|BGIOSGA003682|BGIOSGA018760|BGIOSGA029453|BGIOSGA031566|BGIOSGA031565
DNA replication	osa03030	9	54	0.956382	1	BGIOSGA017650|BGIOSGA027565|BGIOSGA005499|BGIOSGA009665|BGIOSGA026354|BGIOSGA000811|BGIOSGA029242|BGIOSGA009238|BGIOSGA034372
Fatty acid elongation	osa00062	3	24	0.956445	1	BGIOSGA032270|BGIOSGA017513|BGIOSGA011650
Pentose and glucuronate interconversions	osa00040	6	41	0.964534	1	BGIOSGA004591|BGIOSGA020587|BGIOSGA037342|BGIOSGA026237|BGIOSGA034952|BGIOSGA037093
Biotin metabolism	osa00780	2	20	0.970211	1	BGIOSGA027374|BGIOSGA025219
Glycosylphosphatidylinositol(GPI)-anchor biosynthesis	osa00563	2	20	0.970211	1	BGIOSGA006861|BGIOSGA001012
Aminoacyl-tRNA biosynthesis	osa00970	21	114	0.977612	1	BGIOSGA032870|BGIOSGA027239|BGIOSGA023723|BGIOSGA027986|BGIOSGA032060|BGIOSGA033240|BGIOSGA020344|BGIOSGA013372|BGIOSGA036245|BGIOSGA012051|BGIOSGA031040|BGIOSGA018678|BGIOSGA027238|BGIOSGA008831|Novel00947|BGIOSGA019462|BGIOSGA021160|BGIOSGA031967|BGIOSGA001915|BGIOSGA011476|BGIOSGA023362
Circadian rhythm - plant	osa04712	2	25	0.989793	1	BGIOSGA009770|BGIOSGA009906
Phenylalanine metabolism	osa00360	16	99	0.990354	1	BGIOSGA006136|BGIOSGA008025|BGIOSGA003713|BGIOSGA006624|BGIOSGA004889|BGIOSGA013612|BGIOSGA018760|BGIOSGA003403|BGIOSGA028277|BGIOSGA004607|BGIOSGA022844|BGIOSGA018301|BGIOSGA025978|BGIOSGA021074|BGIOSGA000783|BGIOSGA028278
Plant hormone signal transduction	osa04075	35	184	0.990677	1	BGIOSGA006276|BGIOSGA030427|BGIOSGA026709|BGIOSGA020887|BGIOSGA016308|BGIOSGA028831|BGIOSGA013621|BGIOSGA010850|BGIOSGA000430|BGIOSGA006820|BGIOSGA005436|BGIOSGA019301|BGIOSGA020539|BGIOSGA029247|BGIOSGA011983|BGIOSGA029545|BGIOSGA029546|BGIOSGA027558|BGIOSGA029183|BGIOSGA009392|BGIOSGA033386|BGIOSGA010605|BGIOSGA022430|BGIOSGA019953|BGIOSGA007726|BGIOSGA009973|BGIOSGA019930|BGIOSGA022536|BGIOSGA…
Carotenoid biosynthesis	osa00906	2	26	0.991791	1	BGIOSGA013797|BGIOSGA025169
Photosynthesis	osa00195	4	79	0.999998	1	BGIOSGA024823|BGIOSGA004842|BGIOSGA013890|BGIOSGA009700
Spliceosome	osa03040	20	196	1	1	BGIOSGA009915|BGIOSGA032154|BGIOSGA011002|BGIOSGA009493|BGIOSGA029781|BGIOSGA030163|BGIOSGA012773|Novel00220|BGIOSGA017916|BGIOSGA018018|BGIOSGA007527|BGIOSGA023894|BGIOSGA004771|BGIOSGA027917|BGIOSGA010416|BGIOSGA031731|BGIOSGA024637|BGIOSGA012810|BGIOSGA027851|BGIOSGA012609
Ribosome	osa03010	14	330	1	1	BGIOSGA023785|BGIOSGA019248|BGIOSGA036666|BGIOSGA034553|BGIOSGA035518|BGIOSGA009598|BGIOSGA016158|BGIOSGA036674|BGIOSGA027460|BGIOSGA028032|BGIOSGA030996|BGIOSGA025538|BGIOSGA015235|BGIOSGA006310
