# Supplementary material for: Physiological and Transcriptome Analyses of Early Leaf Senescence for ospls1 Mutant Rice (Oryza sativa L.) during the Grain-Filling Stage
Source: Int J Mol Sci. 2019 Mar 4;20(5):1098. doi: 10.3390/ijms20051098 (PMC6429080; doi:10.3390/ijms20051098)
Supplement: Supplementary file 1 [file ijms-20-01098-s001.zip › ijms-411580 - supplementary/Supplementary_Table_S3.xlsx]

## Sheet: Wild type
TABLE S3 All enriched pathways in the wild type identified by KOBAS during the grain-filling stage.
KEGG pathway name (Down-regulated)	Pathway ID	Sample number	Background number	P-Value	Corrected P-Value	Genes
Nitrogen metabolism	osa00910	10	27	0.000106069	0.0105008	BGIOSGA003498|BGIOSGA026839|BGIOSGA028821|BGIOSGA016030|BGIOSGA008359|BGIOSGA011196|BGIOSGA026841|BGIOSGA026840|BGIOSGA026842|BGIOSGA016359
Biosynthesis of secondary metabolites	osa01110	82	779	0.000448441	0.0221978	BGIOSGA031391|BGIOSGA035360|BGIOSGA025397|BGIOSGA009121|BGIOSGA005232|BGIOSGA012169|BGIOSGA005843|BGIOSGA001077|BGIOSGA011293|BGIOSGA011803|BGIOSGA034516|BGIOSGA005777|BGIOSGA029798|BGIOSGA028132|BGIOSGA037758|BGIOSGA006800|BGIOSGA017197|BGIOSGA031387|BGIOSGA011944|BGIOSGA006429|BGIOSGA011985|BGIOSGA001851|BGIOSGA014851|BGIOSGA016502|BGIOSGA011176|BGIOSGA004814|BGIOSGA016975|BGIOSGA029755|BGIOSGA…
Carotenoid biosynthesis	osa00906	8	26	0.00141408	0.0466647	BGIOSGA005777|BGIOSGA026823|BGIOSGA016886|BGIOSGA029635|BGIOSGA016975|BGIOSGA016502|BGIOSGA016501|BGIOSGA006982
Phenylalanine metabolism	osa00360	16	99	0.00378371	0.0936468	BGIOSGA016027|BGIOSGA029604|BGIOSGA005232|BGIOSGA029575|BGIOSGA014042|BGIOSGA032397|BGIOSGA023665|BGIOSGA033360|BGIOSGA021077|BGIOSGA034670|BGIOSGA007064|BGIOSGA002866|BGIOSGA011560|BGIOSGA022844|BGIOSGA023530|BGIOSGA025043
Steroid biosynthesis	osa00100	7	26	0.00519392	0.10284	BGIOSGA035360|BGIOSGA002719|BGIOSGA033395|BGIOSGA011176|BGIOSGA011803|BGIOSGA024630|BGIOSGA011600
Zeatin biosynthesis	osa00908	5	14	0.00680786	0.11233	BGIOSGA017613|BGIOSGA005140|BGIOSGA013796|BGIOSGA014571|BGIOSGA026866
Fatty acid elongation	osa00062	6	24	0.012702	0.179642	BGIOSGA021497|BGIOSGA014851|BGIOSGA018233|BGIOSGA008987|BGIOSGA011985|Novel01237
Phenylpropanoid biosynthesis	osa00940	16	125	0.0247742	0.253688	BGIOSGA029604|BGIOSGA030724|BGIOSGA005232|BGIOSGA029575|BGIOSGA014042|BGIOSGA032397|BGIOSGA029755|BGIOSGA033360|BGIOSGA021077|BGIOSGA029798|BGIOSGA034670|BGIOSGA023665|BGIOSGA002866|BGIOSGA011560|BGIOSGA023530|BGIOSGA025043
Metabolic pathways	osa01100	130	1549	0.0284663	0.253688	BGIOSGA031391|BGIOSGA012162|BGIOSGA020480|BGIOSGA012169|BGIOSGA029110|BGIOSGA037758|BGIOSGA034240|BGIOSGA009346|BGIOSGA016975|BGIOSGA029755|EPlOING00000031837|BGIOSGA029619|BGIOSGA035835|BGIOSGA017166|BGIOSGA025849|Novel01237|BGIOSGA020558|BGIOSGA012177|BGIOSGA012281|BGIOSGA021018|BGIOSGA024033|BGIOSGA033360|BGIOSGA011786|BGIOSGA011788|BGIOSGA033201|BGIOSGA005937|BGIOSGA026328|BGIOSGA025934|BGIOS…
Plant hormone signal transduction	osa04075	21	184	0.0315012	0.253688	BGIOSGA004140|BGIOSGA004826|BGIOSGA004190|BGIOSGA002262|BGIOSGA023196|BGIOSGA017404|BGIOSGA017925|BGIOSGA033490|BGIOSGA005182|BGIOSGA035923|BGIOSGA030899|BGIOSGA015027|BGIOSGA010919|BGIOSGA017951|BGIOSGA009837|BGIOSGA003067|BGIOSGA013420|BGIOSGA010835|BGIOSGA002927|BGIOSGA016833|BGIOSGA017208
Glycosphingolipid biosynthesis - globo series	osa00603	3	8	0.0323088	0.253688	BGIOSGA024033|BGIOSGA025397|BGIOSGA033189
Photosynthesis	osa00195	11	79	0.035753	0.253688	BGIOSGA031512|BGIOSGA037302|BGIOSGA037305|BGIOSGA025934|BGIOSGA007302|EPlOING00000031837|BGIOSGA025793|BGIOSGA004881|BGIOSGA005132|BGIOSGA010991|BGIOSGA016357
Pentose and glucuronate interconversions	osa00040	7	41	0.037984	0.253688	BGIOSGA021941|BGIOSGA021942|BGIOSGA029109|BGIOSGA005937|BGIOSGA031946|BGIOSGA029110|BGIOSGA011944
Taurine and hypotaurine metabolism	osa00430	4	16	0.040004	0.253688	BGIOSGA002797|BGIOSGA030009|BGIOSGA013235|BGIOSGA020480
ABC transporters	osa02010	3	9	0.041	0.253688	BGIOSGA019148|BGIOSGA004259|BGIOSGA029208
Brassinosteroid biosynthesis	osa00905	3	9	0.041	0.253688	BGIOSGA012169|BGIOSGA004814|BGIOSGA034516
Glycosphingolipid biosynthesis - ganglio series	osa00604	2	6	0.0946504	0.499142	BGIOSGA024033|BGIOSGA025397
Other glycan degradation	osa00511	3	14	0.0992605	0.499142	BGIOSGA029421|BGIOSGA025397|BGIOSGA024033
Limonene and pinene degradation	osa00903	3	14	0.0992605	0.499142	BGIOSGA021018|BGIOSGA010281|BGIOSGA005937
beta-Alanine metabolism	osa00410	5	33	0.105054	0.499142	BGIOSGA005937|BGIOSGA014122|BGIOSGA016027|BGIOSGA000934|BGIOSGA022844
Histidine metabolism	osa00340	3	15	0.113502	0.499142	BGIOSGA011788|BGIOSGA005937|BGIOSGA011786
Photosynthesis - antenna proteins	osa00196	3	15	0.113502	0.499142	BGIOSGA006945|BGIOSGA025944|BGIOSGA030566
Glycine, serine and threonine metabolism	osa00260	7	55	0.115962	0.499142	BGIOSGA016027|BGIOSGA028697|BGIOSGA034803|BGIOSGA020897|BGIOSGA017166|BGIOSGA022844|BGIOSGA002081
Glycosaminoglycan degradation	osa00531	2	8	0.139455	0.552241	BGIOSGA024033|BGIOSGA025397
Vitamin B6 metabolism	osa00750	2	8	0.139455	0.552241	BGIOSGA007194|BGIOSGA024990
Diterpenoid biosynthesis	osa00904	4	27	0.147666	0.562265	BGIOSGA008092|BGIOSGA018604|BGIOSGA001742|BGIOSGA006694
Stilbenoid, diarylheptanoid and gingerol biosynthesis	osa00945	3	18	0.160264	0.587636	BGIOSGA029575|BGIOSGA021018|BGIOSGA010281
Thiamine metabolism	osa00730	2	10	0.187718	0.66275	BGIOSGA025849|BGIOSGA013327
Isoquinoline alkaloid biosynthesis	osa00950	3	20	0.194139	0.66275	BGIOSGA016027|BGIOSGA022844|BGIOSGA000744
Carbon fixation in photosynthetic organisms	osa00710	8	77	0.202821	0.66931	BGIOSGA024728|BGIOSGA018077|BGIOSGA009376|BGIOSGA011768|BGIOSGA017515|BGIOSGA006800|BGIOSGA011944|BGIOSGA002978
Ubiquinone and other terpenoid-quinone biosynthesis	osa00130	4	32	0.215245	0.687396	BGIOSGA035835|BGIOSGA001077|BGIOSGA007064|BGIOSGA024719
Inositol phosphate metabolism	osa00562	5	45	0.237223	0.733676	BGIOSGA010757|BGIOSGA000088|BGIOSGA023783|BGIOSGA023306|BGIOSGA011293
Glyoxylate and dicarboxylate metabolism	osa00630	6	58	0.251244	0.733676	BGIOSGA011520|BGIOSGA011196|BGIOSGA014826|BGIOSGA017515|BGIOSGA006800|BGIOSGA002081
Starch and sucrose metabolism	osa00500	13	145	0.25197	0.733676	BGIOSGA030626|BGIOSGA005631|BGIOSGA021860|BGIOSGA020201|BGIOSGA028653|BGIOSGA031946|BGIOSGA009780|BGIOSGA006429|BGIOSGA026328|BGIOSGA034240|BGIOSGA000339|BGIOSGA029619|BGIOSGA009346
Pentose phosphate pathway	osa00030	5	48	0.275682	0.761993	BGIOSGA029619|BGIOSGA024728|BGIOSGA012859|BGIOSGA029395|BGIOSGA011944
Cysteine and methionine metabolism	osa00270	8	85	0.277088	0.761993	BGIOSGA012162|BGIOSGA009121|BGIOSGA001851|BGIOSGA037758|BGIOSGA029654|BGIOSGA017515|BGIOSGA006800|BGIOSGA011510
Tyrosine metabolism	osa00350	4	37	0.289403	0.774348	BGIOSGA016027|BGIOSGA000744|BGIOSGA007064|BGIOSGA022844
Pyruvate metabolism	osa00620	7	75	0.303137	0.78762	BGIOSGA005937|BGIOSGA002978|BGIOSGA029436|BGIOSGA018077|BGIOSGA017515|BGIOSGA006800|BGIOSGA021492
Linoleic acid metabolism	osa00591	2	15	0.313702	0.78762	BGIOSGA006958|BGIOSGA011980
Biosynthesis of unsaturated fatty acids	osa01040	4	40	0.335477	0.78762	Novel01013|BGIOSGA025941|BGIOSGA014851|Novel01237
Sesquiterpenoid and triterpenoid biosynthesis	osa00909	1	5	0.33835	0.78762	BGIOSGA011176
Tropane, piperidine and pyridine alkaloid biosynthesis	osa00960	2	16	0.338727	0.78762	BGIOSGA016027|BGIOSGA022844
Fructose and mannose metabolism	osa00051	5	53	0.342098	0.78762	BGIOSGA029110|BGIOSGA029109|BGIOSGA005740|BGIOSGA000339|BGIOSGA020765
Glutathione metabolism	osa00480	7	80	0.357846	0.805154	BGIOSGA031510|BGIOSGA012859|BGIOSGA002797|BGIOSGA025665|BGIOSGA036533|BGIOSGA033322|BGIOSGA031509
Phosphatidylinositol signaling system	osa04070	4	43	0.381825	0.840015	BGIOSGA004661|BGIOSGA023783|BGIOSGA023306|BGIOSGA010757
Flavonoid biosynthesis	osa00941	2	19	0.411797	0.886258	BGIOSGA029575|BGIOSGA017197
alpha-Linolenic acid metabolism	osa00592	3	33	0.432437	0.910878	Novel01013|BGIOSGA006958|BGIOSGA011980
Plant-pathogen interaction	osa04626	10	130	0.455041	0.925841	BGIOSGA004651|BGIOSGA040674|BGIOSGA016668|BGIOSGA008654|BGIOSGA006084|BGIOSGA004661|BGIOSGA008536|BGIOSGA030911|BGIOSGA026494|BGIOSGA011765
Tryptophan metabolism	osa00380	2	21	0.458245	0.925841	BGIOSGA011520|BGIOSGA005937
Ether lipid metabolism	osa00565	2	22	0.480659	0.951704	BGIOSGA000088|BGIOSGA023222
Carbon metabolism	osa01200	16	225	0.54076	0.999999	BGIOSGA020897|BGIOSGA029395|BGIOSGA018077|BGIOSGA012859|BGIOSGA034803|BGIOSGA009376|BGIOSGA024728|BGIOSGA021980|BGIOSGA011768|BGIOSGA029619|BGIOSGA011510|BGIOSGA017515|BGIOSGA006800|BGIOSGA017166|BGIOSGA011944|BGIOSGA002978
Circadian rhythm - plant	osa04712	2	25	0.544339	0.999999	BGIOSGA022351|BGIOSGA002246
Fatty acid degradation	osa00071	3	41	0.567867	0.999999	BGIOSGA018867|Novel01013|BGIOSGA005937
Phenylalanine, tyrosine and tryptophan biosynthesis	osa00400	3	42	0.583362	0.999999	BGIOSGA020558|BGIOSGA031387|BGIOSGA023585
Fatty acid metabolism	osa01212	5	72	0.587822	0.999999	BGIOSGA018867|Novel01013|BGIOSGA025941|BGIOSGA014851|Novel01237
Arachidonic acid metabolism	osa00590	1	12	0.591483	0.999999	BGIOSGA002797
Glycerolipid metabolism	osa00561	3	43	0.5985	0.999999	BGIOSGA012281|BGIOSGA005937|BGIOSGA033189
Valine, leucine and isoleucine biosynthesis	osa00290	1	14	0.644085	0.999999	BGIOSGA012177
Arginine and proline metabolism	osa00330	4	63	0.659645	0.999999	BGIOSGA014122|BGIOSGA011196|BGIOSGA000934|BGIOSGA005937
One carbon pool by folate	osa00670	1	15	0.667792	0.999999	BGIOSGA017166
Phagosome	osa04145	5	80	0.675399	0.999999	BGIOSGA013664|BGIOSGA013494|BGIOSGA035072|BGIOSGA002078|BGIOSGA001879
Selenocompound metabolism	osa00450	1	16	0.689923	0.999999	BGIOSGA021328
Biosynthesis of amino acids	osa01230	13	207	0.711525	0.999999	BGIOSGA020558|BGIOSGA011196|BGIOSGA001851|BGIOSGA012177|BGIOSGA023585|BGIOSGA034803|BGIOSGA024728|BGIOSGA021980|BGIOSGA011786|BGIOSGA011788|BGIOSGA011510|BGIOSGA011944|BGIOSGA031387
Porphyrin and chlorophyll metabolism	osa00860	2	35	0.715629	0.999999	BGIOSGA033201|Novel01189
Sulfur metabolism	osa00920	2	35	0.715629	0.999999	BGIOSGA011510|BGIOSGA024097
Valine, leucine and isoleucine degradation	osa00280	2	36	0.729387	0.999999	BGIOSGA012177|BGIOSGA005937
Ascorbate and aldarate metabolism	osa00053	2	36	0.729387	0.999999	BGIOSGA036533|BGIOSGA005937
Amino sugar and nucleotide sugar metabolism	osa00520	6	103	0.740656	0.999999	BGIOSGA020765|BGIOSGA025397|BGIOSGA006429|BGIOSGA024033|BGIOSGA000339|BGIOSGA029619
Folate biosynthesis	osa00790	1	19	0.747867	0.999999	BGIOSGA024663
Biotin metabolism	osa00780	1	20	0.76467	0.999999	BGIOSGA025941
Fatty acid biosynthesis	osa00061	2	40	0.778882	0.999999	BGIOSGA018867|BGIOSGA025941
Alanine, aspartate and glutamate metabolism	osa00250	2	41	0.789948	0.999999	BGIOSGA019914|BGIOSGA011196
Sphingolipid metabolism	osa00600	1	22	0.794997	0.999999	BGIOSGA033189
Peroxisome	osa04146	4	78	0.803873	0.999999	BGIOSGA004395|BGIOSGA018867|Novel01013|BGIOSGA011520
Pantothenate and CoA biosynthesis	osa00770	1	24	0.821421	0.999999	BGIOSGA012177
Lysine degradation	osa00310	1	25	0.833329	0.999999	BGIOSGA005937
Terpenoid backbone biosynthesis	osa00900	2	47	0.846603	0.999999	BGIOSGA005843|BGIOSGA028132
Glycerophospholipid metabolism	osa00564	3	68	0.860018	0.999999	BGIOSGA000088|BGIOSGA023222|BGIOSGA009872
Citrate cycle (TCA cycle)	osa00020	2	50	0.869385	0.999999	BGIOSGA017515|BGIOSGA006800
Oxidative phosphorylation	osa00190	7	144	0.882952	0.999999	BGIOSGA031512|BGIOSGA013360|BGIOSGA027393|BGIOSGA037870|BGIOSGA025793|BGIOSGA007004|BGIOSGA010991
Galactose metabolism	osa00052	2	54	0.894933	0.999999	BGIOSGA028915|BGIOSGA033189
Protein export	osa03060	2	56	0.905889	0.999999	BGIOSGA021688|BGIOSGA001569
Cyanoamino acid metabolism	osa00460	1	36	0.922022	0.999999	BGIOSGA002797
Mismatch repair	osa03430	1	42	0.948493	0.999999	BGIOSGA018451
Ribosome biogenesis in eukaryotes	osa03008	3	90	0.952028	0.999999	BGIOSGA028328|BGIOSGA017514|BGIOSGA023209
RNA polymerase	osa03020	1	44	0.955146	0.999999	BGIOSGA040648
2-Oxocarboxylic acid metabolism	osa01210	1	46	0.960941	0.999999	BGIOSGA012177
Ubiquitin mediated proteolysis	osa04120	4	119	0.967656	0.999999	BGIOSGA000382|BGIOSGA007409|BGIOSGA011856|BGIOSGA005553
Glycolysis / Gluconeogenesis	osa00010	4	119	0.967656	0.999999	BGIOSGA029619|BGIOSGA005937|BGIOSGA034803|BGIOSGA021980
Protein processing in endoplasmic reticulum	osa04141	8	203	0.974126	0.999999	BGIOSGA036497|BGIOSGA007603|BGIOSGA021688|BGIOSGA025811|BGIOSGA009154|BGIOSGA009084|BGIOSGA007409|BGIOSGA021524
Endocytosis	osa04144	3	103	0.975577	0.999999	BGIOSGA023783|BGIOSGA010757|BGIOSGA023222
Homologous recombination	osa03440	1	53	0.975937	0.999999	BGIOSGA018451
DNA replication	osa03030	1	54	0.977546	0.999999	BGIOSGA018451
RNA transport	osa03013	5	151	0.98094	0.999999	BGIOSGA037052|BGIOSGA008018|BGIOSGA017514|BGIOSGA023209|BGIOSGA017800
Pyrimidine metabolism	osa00240	3	112	0.984913	0.999999	BGIOSGA031391|BGIOSGA021328|BGIOSGA040648
Nucleotide excision repair	osa03420	1	70	0.992591	0.999999	BGIOSGA018451
Purine metabolism	osa00230	3	135	0.995781	0.999999	BGIOSGA031391|BGIOSGA019914|BGIOSGA040648
RNA degradation	osa03018	1	92	0.998392	0.999999	BGIOSGA021980
Spliceosome	osa03040	1	196	0.999999	0.999999	BGIOSGA014914
KEGG pathway name (Up-regulated)	Pathway ID	Sample number	Background number	P-Value	Corrected P-Value	Genes
Plant-pathogen interaction	osa04626	29	130	2.43e-05	0.00118855	BGIOSGA016994|Novel01052|BGIOSGA030404|BGIOSGA013543|BGIOSGA012515|BGIOSGA024431|BGIOSGA019646|BGIOSGA000674|BGIOSGA023690|BGIOSGA004722|BGIOSGA010559|BGIOSGA033858|BGIOSGA003568|BGIOSGA021701|BGIOSGA018701|BGIOSGA038062|BGIOSGA014224|BGIOSGA009117|BGIOSGA003262|BGIOSGA007434|BGIOSGA032578|BGIOSGA017475|BGIOSGA020134|BGIOSGA017692|BGIOSGA014719|BGIOSGA013791|BGIOSGA017876|BGIOSGA020598|BGIOSGA016…
Fatty acid degradation	osa00071	15	41	2.48e-05	0.00118855	BGIOSGA021279|BGIOSGA003468|BGIOSGA026381|BGIOSGA034309|BGIOSGA034308|BGIOSGA007953|BGIOSGA005972|BGIOSGA022354|BGIOSGA019284|BGIOSGA036643|BGIOSGA021280|BGIOSGA001018|BGIOSGA034504|BGIOSGA004139|BGIOSGA018751
Flavonoid biosynthesis	osa00941	8	19	0.000966188	0.0305274	BGIOSGA012693|BGIOSGA012692|BGIOSGA026738|BGIOSGA017407|BGIOSGA016708|BGIOSGA008609|BGIOSGA000586|BGIOSGA017196
Biosynthesis of secondary metabolites	osa01110	95	779	0.00131984	0.0305274	BGIOSGA012693|BGIOSGA020486|BGIOSGA005230|BGIOSGA012692|BGIOSGA008609|BGIOSGA034728|BGIOSGA006907|BGIOSGA002561|BGIOSGA036685|BGIOSGA019181|BGIOSGA012584|BGIOSGA032012|BGIOSGA032011|BGIOSGA011088|BGIOSGA010845|BGIOSGA037829|BGIOSGA037828|BGIOSGA029990|BGIOSGA006996|BGIOSGA001006|BGIOSGA010942|BGIOSGA026932|BGIOSGA032274|BGIOSGA002696|BGIOSGA000783|BGIOSGA001099|BGIOSGA023202|BGIOSGA027521|BGIOSGA…
alpha-Linolenic acid metabolism	osa00592	10	33	0.00182918	0.0305274	BGIOSGA003468|BGIOSGA028967|BGIOSGA011432|BGIOSGA018751|BGIOSGA019284|BGIOSGA007953|BGIOSGA021672|BGIOSGA000776|BGIOSGA021279|BGIOSGA021280
Amino sugar and nucleotide sugar metabolism	osa00520	20	103	0.00190796	0.0305274	BGIOSGA023558|BGIOSGA020486|BGIOSGA017137|BGIOSGA001006|BGIOSGA029990|BGIOSGA013592|BGIOSGA002696|BGIOSGA036685|BGIOSGA032923|BGIOSGA017205|BGIOSGA004810|BGIOSGA034728|BGIOSGA034563|BGIOSGA029486|BGIOSGA018669|BGIOSGA010845|BGIOSGA009184|BGIOSGA013878|BGIOSGA033719|Novel00076
Fatty acid metabolism	osa01212	15	72	0.00382288	0.052428	BGIOSGA021279|BGIOSGA003468|BGIOSGA026381|BGIOSGA018751|BGIOSGA022278|BGIOSGA007953|BGIOSGA004139|BGIOSGA022354|BGIOSGA019284|BGIOSGA036643|BGIOSGA021280|BGIOSGA001018|BGIOSGA010503|BGIOSGA033070|BGIOSGA034504
Galactose metabolism	osa00052	12	54	0.00597639	0.0707408	BGIOSGA020486|BGIOSGA017654|BGIOSGA019317|BGIOSGA005183|BGIOSGA032274|BGIOSGA016536|BGIOSGA016537|BGIOSGA023458|BGIOSGA033188|BGIOSGA018669|BGIOSGA013878|BGIOSGA029990
Phenylpropanoid biosynthesis	osa00940	21	125	0.00663195	0.0707408	BGIOSGA026917|BGIOSGA018017|BGIOSGA016708|BGIOSGA026738|BGIOSGA005230|BGIOSGA014893|BGIOSGA014892|BGIOSGA007656|BGIOSGA003879|BGIOSGA008609|BGIOSGA005998|BGIOSGA006001|BGIOSGA006000|BGIOSGA005999|BGIOSGA006996|BGIOSGA000586|BGIOSGA019787|BGIOSGA031566|BGIOSGA026897|BGIOSGA013613|BGIOSGA031565
Tyrosine metabolism	osa00350	9	37	0.0101443	0.0973853	BGIOSGA009209|BGIOSGA034309|BGIOSGA034308|BGIOSGA037151|BGIOSGA005972|BGIOSGA037150|BGIOSGA035065|BGIOSGA004889|BGIOSGA000783
Other glycan degradation	osa00511	5	14	0.0151556	0.132267	BGIOSGA017654|BGIOSGA035362|BGIOSGA005183|BGIOSGA032512|BGIOSGA035060
Alanine, aspartate and glutamate metabolism	osa00250	9	41	0.0173014	0.138411	BGIOSGA009209|BGIOSGA017115|BGIOSGA010942|BGIOSGA005667|BGIOSGA036685|BGIOSGA032845|BGIOSGA034563|BGIOSGA000783|BGIOSGA010778
Degradation of aromatic compounds	osa01220	4	12	0.0350461	0.251579	BGIOSGA034309|BGIOSGA000586|BGIOSGA005972|BGIOSGA034308
Fatty acid biosynthesis	osa00061	8	40	0.0366887	0.251579	BGIOSGA022278|BGIOSGA001018|BGIOSGA004139|BGIOSGA022354|BGIOSGA036643|BGIOSGA010503|BGIOSGA033070|BGIOSGA034504
Phenylalanine, tyrosine and tryptophan biosynthesis	osa00400	8	42	0.045363	0.276732	BGIOSGA009914|BGIOSGA009209|BGIOSGA014945|BGIOSGA022246|BGIOSGA023890|BGIOSGA011088|BGIOSGA004889|BGIOSGA000783
Pyruvate metabolism	osa00620	12	75	0.0461219	0.276732	BGIOSGA027082|BGIOSGA035008|BGIOSGA029064|BGIOSGA027085|BGIOSGA009969|BGIOSGA026932|BGIOSGA008337|BGIOSGA010803|BGIOSGA010078|BGIOSGA027084|BGIOSGA025745|BGIOSGA010779
Carbon metabolism	osa01200	28	225	0.0537106	0.296853	BGIOSGA010851|BGIOSGA026381|BGIOSGA009572|BGIOSGA035211|BGIOSGA027084|BGIOSGA000820|BGIOSGA035799|BGIOSGA024440|BGIOSGA027082|BGIOSGA000215|BGIOSGA000604|BGIOSGA029064|BGIOSGA027085|BGIOSGA018669|BGIOSGA026932|BGIOSGA000783|BGIOSGA025745|BGIOSGA001099|BGIOSGA035008|BGIOSGA009969|BGIOSGA019317|BGIOSGA008337|BGIOSGA032845|BGIOSGA010078|BGIOSGA011109|BGIOSGA027521|BGIOSGA017255|BGIOSGA010779
Peroxisome	osa04146	12	78	0.0572941	0.296853	BGIOSGA001099|BGIOSGA021279|BGIOSGA007252|BGIOSGA018751|BGIOSGA001018|BGIOSGA004139|BGIOSGA022354|BGIOSGA019284|BGIOSGA036643|BGIOSGA021280|BGIOSGA003605|BGIOSGA034504
Fructose and mannose metabolism	osa00051	9	53	0.0596268	0.296853	BGIOSGA012407|BGIOSGA022810|BGIOSGA018669|BGIOSGA019317|BGIOSGA021542|BGIOSGA028505|BGIOSGA002696|BGIOSGA033719|Novel00076
Sphingolipid metabolism	osa00600	5	22	0.0618445	0.296853	BGIOSGA017654|BGIOSGA005183|BGIOSGA002576|BGIOSGA033188|BGIOSGA035060
Glutathione metabolism	osa00480	12	80	0.0656719	0.300214	BGIOSGA001099|BGIOSGA010851|BGIOSGA016904|BGIOSGA029361|BGIOSGA034146|BGIOSGA030933|BGIOSGA033338|BGIOSGA024440|BGIOSGA010970|BGIOSGA010971|BGIOSGA033320|BGIOSGA009272
Phenylalanine metabolism	osa00360	14	99	0.070394	0.301927	BGIOSGA018017|BGIOSGA009209|BGIOSGA026738|BGIOSGA005230|BGIOSGA005998|BGIOSGA005999|BGIOSGA007656|BGIOSGA006001|BGIOSGA006000|BGIOSGA000586|BGIOSGA004889|BGIOSGA000783|BGIOSGA013613|BGIOSGA026897
Selenocompound metabolism	osa00450	4	16	0.0723368	0.301927	BGIOSGA032870|BGIOSGA037829|BGIOSGA037828|BGIOSGA018973
Biosynthesis of amino acids	osa01230	25	207	0.0835401	0.334161	BGIOSGA009209|BGIOSGA014945|BGIOSGA024004|BGIOSGA035211|BGIOSGA009914|BGIOSGA022246|BGIOSGA035799|BGIOSGA011088|BGIOSGA015760|BGIOSGA005667|BGIOSGA037828|BGIOSGA010078|BGIOSGA000215|BGIOSGA000604|BGIOSGA004889|BGIOSGA000783|BGIOSGA001099|BGIOSGA035008|BGIOSGA037829|BGIOSGA019317|BGIOSGA032845|BGIOSGA023890|BGIOSGA011109|BGIOSGA027521|BGIOSGA017255
Stilbenoid, diarylheptanoid and gingerol biosynthesis	osa00945	4	18	0.0963023	0.369801	BGIOSGA016708|BGIOSGA000586|BGIOSGA026738|BGIOSGA008609
Arachidonic acid metabolism	osa00590	3	12	0.115177	0.425269	BGIOSGA000776|BGIOSGA016904|BGIOSGA034146
Cysteine and methionine metabolism	osa00270	11	85	0.150085	0.524914	BGIOSGA009209|BGIOSGA026932|BGIOSGA012137|BGIOSGA000604|BGIOSGA034046|BGIOSGA019181|BGIOSGA035799|BGIOSGA014129|BGIOSGA037829|BGIOSGA037828|BGIOSGA000783
Propanoate metabolism	osa00640	3	14	0.1531	0.524914	BGIOSGA008337|BGIOSGA026381|BGIOSGA000820
Biosynthesis of unsaturated fatty acids	osa01040	6	40	0.163393	0.540887	BGIOSGA010503|BGIOSGA019284|BGIOSGA021279|BGIOSGA021280|BGIOSGA033070|BGIOSGA018751
Linoleic acid metabolism	osa00591	3	15	0.173348	0.554713	BGIOSGA000776|BGIOSGA028967|BGIOSGA013392
Glycolysis / Gluconeogenesis	osa00010	14	119	0.184973	0.557696	BGIOSGA016536|BGIOSGA018669|BGIOSGA034309|BGIOSGA034308|BGIOSGA029064|BGIOSGA005972|BGIOSGA019317|BGIOSGA032274|BGIOSGA008337|BGIOSGA016537|BGIOSGA010078|BGIOSGA011109|BGIOSGA018692|BGIOSGA035008
Pantothenate and CoA biosynthesis	osa00770	4	24	0.185899	0.557696	BGIOSGA034745|BGIOSGA007474|BGIOSGA005663|BGIOSGA024301
Tropane, piperidine and pyridine alkaloid biosynthesis	osa00960	3	16	0.194291	0.565211	BGIOSGA009209|BGIOSGA004889|BGIOSGA000783
ABC transporters	osa02010	2	9	0.221101	0.624286	BGIOSGA001856|BGIOSGA000971
2-Oxocarboxylic acid metabolism	osa01210	6	46	0.240399	0.65938	BGIOSGA001099|BGIOSGA009209|BGIOSGA024004|BGIOSGA032845|BGIOSGA027521|BGIOSGA000783
Isoquinoline alkaloid biosynthesis	osa00950	3	20	0.282734	0.753959	BGIOSGA009209|BGIOSGA004889|BGIOSGA000783
Metabolic pathways	osa01100	142	1549	0.309521	0.803082	BGIOSGA012693|BGIOSGA020486|BGIOSGA005230|BGIOSGA012692|BGIOSGA001018|BGIOSGA008609|BGIOSGA032274|BGIOSGA016384|BGIOSGA002561|BGIOSGA033070|BGIOSGA009184|BGIOSGA010078|BGIOSGA017654|BGIOSGA018751|BGIOSGA037452|BGIOSGA017713|BGIOSGA036685|BGIOSGA000820|BGIOSGA012584|BGIOSGA011088|BGIOSGA013878|BGIOSGA037828|BGIOSGA029990|BGIOSGA006996|BGIOSGA028967|BGIOSGA010942|BGIOSGA026932|BGIOSGA005183|BGIOSGA…
Arginine and proline metabolism	osa00330	7	63	0.335123	0.818508	BGIOSGA009209|BGIOSGA005667|BGIOSGA024004|BGIOSGA000783|BGIOSGA010154|BGIOSGA015760|BGIOSGA008362
Nicotinate and nicotinamide metabolism	osa00760	2	13	0.344465	0.818508	BGIOSGA029243|BGIOSGA016430
Phosphatidylinositol signaling system	osa04070	5	43	0.345509	0.818508	BGIOSGA027837|BGIOSGA013543|BGIOSGA012515|BGIOSGA003262|BGIOSGA023690
beta-Alanine metabolism	osa00410	4	33	0.349571	0.818508	BGIOSGA026381|BGIOSGA024301|BGIOSGA005663|BGIOSGA000820
Fatty acid elongation	osa00062	3	24	0.373821	0.829538	BGIOSGA003684|BGIOSGA006907|BGIOSGA023202
Carbon fixation in photosynthetic organisms	osa00710	8	77	0.379637	0.829538	BGIOSGA027082|BGIOSGA027084|BGIOSGA027085|BGIOSGA009969|BGIOSGA026932|BGIOSGA032845|BGIOSGA000783|BGIOSGA025745
Porphyrin and chlorophyll metabolism	osa00860	4	35	0.387338	0.829538	BGIOSGA032060|BGIOSGA012584|BGIOSGA032012|BGIOSGA032011
One carbon pool by folate	osa00670	2	15	0.404109	0.829538	BGIOSGA035211|BGIOSGA009572
Valine, leucine and isoleucine degradation	osa00280	4	36	0.406128	0.829538	BGIOSGA024747|BGIOSGA026381|BGIOSGA031111|BGIOSGA000820
Cyanoamino acid metabolism	osa00460	4	36	0.406128	0.829538	BGIOSGA014893|BGIOSGA035211|BGIOSGA019787|BGIOSGA014892
Glycosphingolipid biosynthesis - ganglio series	osa00604	1	6	0.445359	0.890718	BGIOSGA017654
Citrate cycle (TCA cycle)	osa00020	5	50	0.460233	0.90168	BGIOSGA001099|BGIOSGA027521|BGIOSGA026932|BGIOSGA029064|BGIOSGA010779
Synthesis and degradation of ketone bodies	osa00072	1	7	0.490169	0.93464	BGIOSGA031111
Glycosaminoglycan degradation	osa00531	1	8	0.531363	0.93464	BGIOSGA017654
Riboflavin metabolism	osa00740	1	8	0.531363	0.93464	BGIOSGA006207
Glycosphingolipid biosynthesis - globo series	osa00603	1	8	0.531363	0.93464	BGIOSGA033188
Glycerolipid metabolism	osa00561	4	43	0.532609	0.93464	BGIOSGA014224|BGIOSGA000776|BGIOSGA033188|BGIOSGA016384
Butanoate metabolism	osa00650	2	20	0.540096	0.93464	BGIOSGA031111|BGIOSGA017115
Ubiquinone and other terpenoid-quinone biosynthesis	osa00130	3	32	0.545207	0.93464	BGIOSGA000586|BGIOSGA007656|BGIOSGA026897
Glyoxylate and dicarboxylate metabolism	osa00630	5	58	0.582997	0.973512	BGIOSGA027521|BGIOSGA035211|BGIOSGA026932|BGIOSGA007252|BGIOSGA005667
Ether lipid metabolism	osa00565	2	22	0.588163	0.973512	BGIOSGA000776|BGIOSGA031524
Pentose phosphate pathway	osa00030	4	48	0.6142	0.992063	BGIOSGA000215|BGIOSGA010851|BGIOSGA019317|BGIOSGA024440
Ascorbate and aldarate metabolism	osa00053	3	36	0.62004	0.992063	BGIOSGA013592|BGIOSGA029361|BGIOSGA032923
Steroid biosynthesis	osa00100	2	26	0.672831	1	BGIOSGA000776|BGIOSGA002561
Regulation of autophagy	osa04140	2	26	0.672831	1	BGIOSGA028869|BGIOSGA012387
Sulfur relay system	osa04122	1	14	0.717373	1	BGIOSGA037452
Zeatin biosynthesis	osa00908	1	14	0.717373	1	BGIOSGA002195
Starch and sucrose metabolism	osa00500	11	145	0.724135	1	BGIOSGA013592|BGIOSGA031385|BGIOSGA014893|BGIOSGA014892|BGIOSGA017205|BGIOSGA023458|BGIOSGA010770|BGIOSGA018669|BGIOSGA009184|BGIOSGA029486|BGIOSGA019787
Terpenoid backbone biosynthesis	osa00900	3	47	0.780198	1	BGIOSGA011279|BGIOSGA031111|BGIOSGA004631
Sulfur metabolism	osa00920	2	35	0.811901	1	BGIOSGA035799|BGIOSGA000604
Folate biosynthesis	osa00790	1	19	0.814611	1	BGIOSGA037452
Biotin metabolism	osa00780	1	20	0.829609	1	BGIOSGA033070
Tryptophan metabolism	osa00380	1	21	0.843396	1	BGIOSGA007252
SNARE interactions in vesicular transport	osa04130	2	38	0.844933	1	BGIOSGA030294|BGIOSGA026474
Glycine, serine and threonine metabolism	osa00260	3	55	0.857984	1	BGIOSGA035211|BGIOSGA010778|BGIOSGA017255
Protein export	osa03060	3	56	0.865784	1	BGIOSGA017746|BGIOSGA013926|BGIOSGA029649
Endocytosis	osa04144	6	103	0.883399	1	BGIOSGA005713|BGIOSGA017559|BGIOSGA011002|BGIOSGA031524|BGIOSGA031623|BGIOSGA033522
Carotenoid biosynthesis	osa00906	1	26	0.897309	1	BGIOSGA037804
Nitrogen metabolism	osa00910	1	27	0.905623	1	BGIOSGA005667
Diterpenoid biosynthesis	osa00904	1	27	0.905623	1	BGIOSGA008465
Phagosome	osa04145	4	80	0.91616	1	BGIOSGA027837|BGIOSGA020739|BGIOSGA000333|BGIOSGA020149
Glycerophospholipid metabolism	osa00564	3	68	0.933708	1	BGIOSGA000776|BGIOSGA031524|BGIOSGA013088
N-Glycan biosynthesis	osa00510	1	35	0.951983	1	BGIOSGA017713
Photosynthesis	osa00195	3	79	0.966542	1	BGIOSGA004842|BGIOSGA009700|BGIOSGA031757
Pentose and glucuronate interconversions	osa00040	1	41	0.971086	1	BGIOSGA013592
Purine metabolism	osa00230	6	135	0.975584	1	BGIOSGA026406|BGIOSGA035008|BGIOSGA010078|BGIOSGA006004|BGIOSGA035896|BGIOSGA014124
Base excision repair	osa03410	1	43	0.975585	1	BGIOSGA006335
Plant hormone signal transduction	osa04075	9	184	0.977867	1	BGIOSGA020705|BGIOSGA010559|BGIOSGA031386|BGIOSGA015611|BGIOSGA003568|BGIOSGA002207|BGIOSGA027558|BGIOSGA000430|BGIOSGA020539
Inositol phosphate metabolism	osa00562	1	45	0.979385	1	BGIOSGA027837
Pyrimidine metabolism	osa00240	4	112	0.986937	1	BGIOSGA029243|BGIOSGA026406|BGIOSGA005663|BGIOSGA024301
Protein processing in endoplasmic reticulum	osa04141	9	203	0.991155	1	BGIOSGA011002|BGIOSGA030459|BGIOSGA017713|BGIOSGA025295|BGIOSGA014816|BGIOSGA025752|BGIOSGA020149|BGIOSGA013742|BGIOSGA000333
Proteasome	osa03050	1	64	0.995875	1	BGIOSGA022748
RNA degradation	osa03018	2	92	0.996716	1	BGIOSGA017385|BGIOSGA011109
Aminoacyl-tRNA biosynthesis	osa00970	3	114	0.996773	1	BGIOSGA033240|BGIOSGA032870|BGIOSGA032060
mRNA surveillance pathway	osa03015	2	107	0.998952	1	BGIOSGA025510|BGIOSGA006974
Ubiquitin mediated proteolysis	osa04120	2	119	0.999585	1	BGIOSGA030459|BGIOSGA002058
Oxidative phosphorylation	osa00190	2	144	0.999942	1	BGIOSGA025316|BGIOSGA020739
RNA transport	osa03013	2	151	0.999966	1	BGIOSGA008825|BGIOSGA034566
Spliceosome	osa03040	1	196	1	1	BGIOSGA011002
