# Supplementary material for: Physiological and Transcriptome Analyses of Early Leaf Senescence for ospls1 Mutant Rice (Oryza sativa L.) during the Grain-Filling Stage
Source: Int J Mol Sci. 2019 Mar 4;20(5):1098. doi: 10.3390/ijms20051098 (PMC6429080; doi:10.3390/ijms20051098)
Supplement: Supplementary file 1 [file ijms-20-01098-s001.zip › ijms-411580 - supplementary/Supplementary_Table_S4.xlsx]

## Sheet: Sheet1
TABLE S4 Genotypic differences in expressions of DEGs associated with TFs between the initial and 14th day of the grain-filling stage.
Gene_id	biological_process	biological_process_description	Mutant_0d1	Mutant_0d2	Mutant_0d3	Wild_0d1	Wild_0d2	Wild_0d3	Mutant_14d1	Mutant_14d2	Mutant_14d3	Wild_14d1	Wild_14d2	Wild_14d3
BGIOSGA000492	-	Putative transcription factor qSH-1	3.79744	4.4126	3.61323	4.13448	4.55991	2.91104	2.68953	2.64428	2.65325	3.79625	3.14246	3.22451
BGIOSGA000826	-	Defense-responsive protein WRKY13	111.912	110.978	140.697	48.0838	50.5926	39.2454	200.425	256.378	187.169	61.0014	64.8911	73.3431
BGIOSGA002128	PCF5	Transcription factor PCF5	0.0958283	0.0274536	0.0974143	0.339146	0.340039	0.606393	0	0	0	0.206018	0.0295015	0.0335686
BGIOSGA002846	DREB2A	Dehydration-responsive element-binding protein 2A	9.21331	10.1087	11.4249	5.42396	5.91251	2.83531	36.4023	30.5376	39.7956	6.90096	7.84533	8.44622
BGIOSGA004190	IAA5	Auxin-responsive protein IAA5	46.045	45.085	46.8764	63.3396	63.1037	61.9736	32.4051	35.4425	35.3489	45.3156	45.55	44.876
BGIOSGA004670	GAM1	Transcription factor GAMYB	4.36993	4.47806	4.2714	5.51571	5.79699	2.67409	9.90779	8.46259	9.78607	5.44715	6.86113	5.26355
BGIOSGA004722	-	Transcription factor WRKY24	11.187	20.4962	28.192	9.11668	6.34662	3.08837	17.9724	18.1201	13.8852	24.7075	26.0775	33.65
BGIOSGA005182	-	Type A response regulator 4	4.87546	6.25106	5.60613	34.7923	30.2044	35.1143	10.5276	9.95364	9.30727	23.4546	23.4	18.9826
BGIOSGA006230	HOX7	Homeobox-leucine zipper protein HOX7	10.8011	9.60328	9.51951	6.11141	5.94729	5.19468	6.319	8.40754	5.7003	4.58985	5.15982	6.82172
BGIOSGA007499	-	Squamosa promoter-binding-like protein 3	31.9755	37.698	39.352	45.4723	43.993	38.5047	10.6946	15.1748	13.473	30.3146	22.286	28.0649
BGIOSGA007604	ARF6	Auxin response factor 6	8.15381	8.20522	7.01836	13.051	14.9173	10.186	4.79976	5.32222	5.29623	15.3439	12.3556	12.3365
BGIOSGA007670	-	WRKY transcription factor 71	63.285	58.7937	104.093	17.3052	21.4716	15.0499	50.2936	49.1607	47.9079	31.0595	23.3103	32.5801
BGIOSGA007926	-	WRKY transcription factor 39	3.44673	1.81277	1.77803	3.37647	3.50485	2.13921	7.83131	7.92217	5.93068	2.44696	3.46838	1.72999
BGIOSGA008165	-	WRKY transcription factor 42	0.366587	0.126027	0.521716	0	0	0	1.18736	0.490898	0.853777	0.945735	1.35428	2.92787
BGIOSGA008720	HOX24	Homeobox-leucine zipper protein HOX24	50.274	34.9929	33.3269	0.41007	3.76888	0.06401	7.41549	12.3266	14.2649	3.25389	1.63492	1.63708
BGIOSGA008804	DREB1G	Dehydration-responsive element-binding protein 1G	0	0	0	0.0798877	0	0.224462	0	0	0	0.333634	0.382209	0.60886
BGIOSGA008976	HOX16	Homeobox-leucine zipper protein HOX16	674.398	626.618	601.848	381.833	467.59	324.675	505.669	695.226	506.047	414.955	398.22	404.589
BGIOSGA008983	-	MADS-box family protein with MIKCc type-box	52.3296	57.8597	56.7925	61.0242	52.9308	58.5845	62.2278	67.8303	69.5034	71.6146	92.8767	100.005
BGIOSGA009559	-	PHD finger protein ALFIN-LIKE 3	48.3734	60.5735	50.7131	26.3776	29.6558	35.4485	39.8032	51.6999	41.6969	33.5669	31.742	29.4353
BGIOSGA009798	MADS14	MADS-box transcription factor 14	322.39	356.267	319.985	431.612	405.234	437.155	303.461	283.703	281.215	399.652	455.331	405.989
BGIOSGA009837	IAA13	Auxin-responsive protein IAA13	42.4313	35.9954	38.3409	60.5984	69.8451	48.8701	21.2936	25.9898	25.8035	42.0633	34.8342	31.8743
BGIOSGA010118	-	WRKY transcription factor 60	1.17205	1.45504	2.78005	1.13128	1.52495	1.29497	0	0	0.15165	0.734929	0.481102	0.136857
BGIOSGA010255	-	C2H2 zinc finger	16.6747	15.7376	20.119	1.80499	2.32251	2.6062	27.5931	29.2156	33.5724	3.70627	5.1814	4.25802
BGIOSGA010480	SHR2	Protein SHORT-ROOT 2	0.400818	0.317989	0.532822	0.386874	0.328217	0.195103	0.16644	0.247725	0.143615	0.173998	0.199331	0.194409
BGIOSGA010964	PRR73	Two-component response regulator-like PRR73	313.008	387.471	394.275	397.838	356.583	411.08	365.794	391.211	394.928	411.729	395.872	424.863
BGIOSGA011687	HOX10	Homeobox-leucine zipper protein HOX10	5.38277	5.63362	4.96438	7.93989	9.03414	4.76785	4.75699	4.99915	6.01544	7.94423	6.61515	6.11293
BGIOSGA012017	HOX13	Homeobox-leucine zipper protein HOX13	5.77123	6.80104	8.10458	2.75651	3.04015	1.34462	2.56945	3.02757	3.18707	8.39415	13.6276	12.6302
BGIOSGA012175	HOX19	Homeobox-leucine zipper protein HOX19	5.59315	4.04233	6.26721	5.4599	5.07448	4.3092	4.66622	4.42579	5.10692	3.22817	2.46544	2.40457
BGIOSGA012861	-	HAP3-like transcriptional-activator	147.881	152.052	150.5	110.953	98.6709	153.195	70.8276	87.055	68.1135	88.1022	79.1172	83.8863
BGIOSGA013211	HOX32	Homeobox-leucine zipper protein HOX32	24.7075	23.3196	24.0378	29.4493	44.5355	22.8246	11.5726	13.3387	12.9611	33.6408	31.7189	33.3837
BGIOSGA013499	-	Growth regulating factor 1	0.728046	1.13619	1.40228	1.16503	1.08095	1.31629	0.413702	0.487464	0.669319	0.880424	0.601625	1.38926
BGIOSGA013832	-	Zinc finger protein	1.54118	0.88306	1.56669	0.247927	0.136719	0	10.5383	12.2108	13.1611	0.828333	1.89786	3.64416
BGIOSGA014119	ARF12	Auxin response factor 12	0.96016	0.844413	0.749062	1.65954	1.8303	1.02946	0.55448	0.598025	0.728065	1.83619	1.54671	1.50181
BGIOSGA014600	HOX17	Homeobox-leucine zipper protein HOX17	3.82966	2.90422	4.0457	22.6134	16.4669	13.5763	0.72965	0.60333	0.52466	7.14354	4.16114	3.31436
BGIOSGA015027	-	Type A response regulator 1	9.55213	8.62363	9.95501	12.8612	11.5357	10.7393	7.01974	7.73926	7.01054	7.50677	5.2636	5.31441
BGIOSGA016480	-	PHD finger protein ALFIN-LIKE 4	99.7072	117.768	96.7904	80.2219	121.8	95.5054	31.4497	39.2986	37.8027	59.9373	36.4065	52.6196
BGIOSGA016767	ARF10	Auxin response factor 10	1.19717	0.823138	1.05472	1.10416	1.30274	0.865781	0.459564	0.249376	0.588618	1.22253	0.786258	0.866694
BGIOSGA016852	HOX22	Homeobox-leucine zipper protein HOX22	260.646	231.44	216.733	111.812	200.429	90.3181	261.148	303.139	282.164	126.217	100.842	110.354
BGIOSGA016928	-	Hmg1/2-like protein	499.171	508.685	488.928	443.963	420.782	431.625	431.899	444.752	476.438	490.367	493.739	519.281
BGIOSGA017275	SPL8	Squamosa promoter-binding-like protein 8	1.92269	1.18034	2.23373	6.20367	7.4268	5.01563	1.71997	0.882748	0.895584	2.92299	2.53678	3.17516
BGIOSGA017876	-	WRKY transcription factor 70	2.76252	3.37986	3.30381	0.909716	1.14171	0.440697	4.80717	4.48268	2.95201	4.55909	3.63198	5.66964
BGIOSGA018676	-	WRKY transcription factor 67	122.623	142.325	226.102	33.2763	25.5174	30.216	75.8869	72.5109	68.9501	48.0433	47.8055	53.0913
BGIOSGA019646	-	WRKY transcription factor 53	185.807	185.408	326.829	58.2706	57.1979	38.6368	244.361	250.143	210.416	101.926	125.577	151.15
BGIOSGA020371	-	WRKY transcription factor 49	1.73337	0.725785	1.03916	0.428991	0.14194	0.160712	6.66998	8.98707	7.19414	0.788301	0.738876	0.934153
BGIOSGA020577	-	Squamosa promoter-binding-like protein 12	2.1909	2.21924	2.26693	3.88949	4.91442	3.25375	0.887026	0.47151	0.455587	1.79784	0.975595	1.39789
BGIOSGA020603	HOX18	Homeobox-leucine zipper protein HOX18	0.43477	0.124556	0.589287	0	0	0	1.09526	1.06737	1.60324	0	0	0
BGIOSGA021849	MADS5	MADS-box transcription factor 5	0.247203	0.212462	0.670118	0.159068	0.0877181	0.0744895	4.09235	2.31721	2.97462	0.797179	1.29376	0.519571
BGIOSGA022272	HOX2	Homeobox-leucine zipper protein HOX2	1.02455	0.673369	0.183795	0.87256	1.0265	0.272405	1.10615	1.77549	1.89489	0.631638	0.38963	0.570015
BGIOSGA022355	-	Transcription factor WRKY100	6.55593	8.61518	10.1415	2.01757	1.92174	0.730073	1.0771	0.69978	0.88514	6.28118	4.03659	5.29203
BGIOSGA022468	ARF16	Auxin response factor 16	1.44608	1.75818	1.57757	1.71917	1.50184	0.84492	8.51074	5.71487	7.434	2.21791	2.71998	2.16832
BGIOSGA023706	-	WRKY transcription factor 47	9.45029	14.1899	23.7907	5.25828	4.3791	3.11566	8.76258	9.00732	6.66761	18.4196	53.0357	16.8248
BGIOSGA024071	ONAC010	NAC transcription factor ONAC010	0.918017	0.526001	1.06653	1.01266	1.20993	0.474215	0.377576	0.351234	0.509059	1.58594	1.61497	2.06731
BGIOSGA024567	-	PHD finger protein ALFIN-LIKE 2	20.5989	22.0157	22.2534	18.2682	17.3159	14.7732	37.5037	34.6073	35.3171	18.2001	21.2009	16.4552
BGIOSGA026097	MADS18	MADS-box transcription factor 18	88.3458	94.6243	99.5762	163.642	187.855	168.683	50.506	53.167	56.2099	144.971	125.762	113.039
BGIOSGA026108	-	PHD finger protein ALFIN-LIKE 9	101.018	108.641	104.188	86.0589	79.5111	82.1142	56.1953	60.0118	55.5409	81.2244	88.2242	103.414
BGIOSGA026452	PRR37	Two-component response regulator-like PRR37	78.2298	101.735	110.79	133.148	115.863	147.336	71.9934	74.6656	72.443	109.676	115.859	121.391
BGIOSGA026545	DREB1J	Dehydration-responsive element-binding protein 1J	0.0785765	0	0	0	0.25094	0	0.424175	1.15744	0.732014	0.126697	0.0725712	0.165152
BGIOSGA026548	PCF2	Transcription factor PCF2	23.0044	19.4719	27.4852	21.1948	18.2341	15.8444	19.192	22.0038	17.859	23.6042	25.0173	25.2742
BGIOSGA026788	HOX20	Homeobox-leucine zipper protein HOX20	27.3822	27.9799	23.2078	32.3545	32.6734	18.6428	16.0103	15.332	14.2163	25.6898	21.4037	17.3235
BGIOSGA026851	HOX27	Homeobox-leucine zipper protein HOX27	25.4808	26.57	29.013	16.1416	15.3315	10.3488	5.4679	9.74899	6.32762	12.7594	10.4755	11.4208
BGIOSGA026973	HOX5	Homeobox-leucine zipper protein HOX5	65.418	61.2403	58.2487	48.496	46.8779	46.523	76.0702	97.1928	74.6342	43.843	46.453	42.4864
BGIOSGA027404	-	WRKY transcription factor 44	7.66815	7.47968	9.46542	2.99579	2.39705	3.35592	9.19878	7.90506	8.0082	4.46481	3.87829	3.7734
BGIOSGA027698	ROC7	Homeobox-leucine zipper protein ROC7	3.64871	2.85085	2.76978	7.31796	8.55017	3.76959	1.56038	1.87191	1.29674	4.7562	3.63244	2.61438
BGIOSGA027872	MADS26	MADS-box transcription factor 26	7.5738	5.74359	5.97816	10.3204	22.575	6.28278	3.36702	2.86365	3.52785	8.62022	4.93762	4.12011
BGIOSGA028994	SPL15	Squamosa promoter-binding-like protein 15	46.1241	52.393	58.236	74.5928	77.247	51.7137	69.3575	66.2016	68.6689	71.4755	84.791	81.5924
BGIOSGA029415	-	Dehydration-responsive element-binding protein 1A	1.01295	1.13846	1.42575	0.526457	1.74188	6.62115	0.336501	0	0.181472	0.439727	0.35982	0.32754
BGIOSGA029665	HOX11	Homeobox-leucine zipper protein HOX11	7.39527	5.66258	8.81617	8.95492	10.0195	7.17143	2.68563	4.14127	2.89668	6.72086	4.71896	2.33151
BGIOSGA029758	-	WRKY transcription factor 76	46.2727	22.0075	131.881	22.6876	53.1267	89.9215	3.55531	4.48573	5.42148	18.6754	26.3759	4.2363
BGIOSGA029853	HOX25	Homeobox-leucine zipper protein HOX25	45.0226	46.6673	50.6998	26.8588	22.4068	17.3506	53.6158	51.2129	48.1079	16.3366	15.6178	13.122
BGIOSGA030535	-	WRKY transcription factor 74	17.2337	21.7533	28.5009	21.9471	20.4267	13.6258	15.496	15.5688	13.5986	39.9808	70.698	96.1226
BGIOSGA030941	HOX4	Homeobox-leucine zipper protein HOX4	139.201	153.088	141.505	167.139	169.576	119.417	128.446	177.703	119.585	178.164	178.181	152.199
BGIOSGA031750	-	Two-component response regulator EHD1	2.71275	4.09589	3.42842	2.90143	1.17073	1.92206	2.05809	1.96359	1.10991	1.30039	0.880283	1.07869
BGIOSGA032409	HOX15	Homeobox-leucine zipper protein HOX15	66.0393	64.986	68.0446	27.1426	31.6074	29.3423	71.2185	71.3076	66.4513	41.845	46.6248	39.6126
BGIOSGA033356	MADS56	MADS-box transcription factor 56	170.867	196.99	226.523	284.062	264.832	251.872	140.655	135.345	137.622	200.116	160.822	146.862
BGIOSGA033443	HOX1	Homeobox-leucine zipper protein HOX1	63.1498	66.9972	77.6043	58.3603	44.6682	39.3348	69.2752	72.4949	59.3583	44.6075	54.4096	59.7779
BGIOSGA033901	ARF23	Auxin response factor 23	42.1299	45.5425	46.6399	82.2544	83.6613	50.4053	40.9417	33.0555	39.1058	82.2932	89.5818	86.0965
BGIOSGA034778	-	Type A response regulator 9	7.3753	8.00273	8.05966	26.0723	15.8987	28.1688	14.7311	12.7157	14.171	30.5474	23.8407	17.3422
BGIOSGA035289	-	WRKY transcription factor 72	22.1806	21.731	25.6259	3.21499	3.22346	2.94264	114.506	90.9311	96.8814	11.5958	15.6612	10.5808
BGIOSGA035845	HOX33	Homeobox-leucine zipper protein HOX33	3.28507	3.19735	2.63174	3.06579	4.16866	2.83199	0.798599	0.903115	1.0387	3.03428	2.7728	3.04075
BGIOSGA037799	PCF8	Transcription factor PCF8	3.06211	2.41693	3.17632	3.80003	2.32836	3.61549	1.48433	1.92472	1.81929	3.62743	2.77037	3.1523
BGIOSGA040489	-	Transcription factor WRKY69	62.444	87.0797	141.39	28.6472	25.1521	13.4151	32.1695	32.4968	22.9058	101.388	149.527	160.967
