# Supplementary material for: Physiological and Transcriptome Analyses of Early Leaf Senescence for ospls1 Mutant Rice (Oryza sativa L.) during the Grain-Filling Stage
Source: Int J Mol Sci. 2019 Mar 4;20(5):1098. doi: 10.3390/ijms20051098 (PMC6429080; doi:10.3390/ijms20051098)
Supplement: Supplementary file 1 [file ijms-20-01098-s001.zip › ijms-411580 - supplementary/Supplementary_Table_S5.xlsx]

## Sheet: Sheet1
TABLE S5 Genotypic differences in expressions of DEGs associated with ATPase between the initial and 14th day of the grain-filling stage (padj < 0.05).
Gene_id	readcount_ML_14d	readcount_ML_0d	log2FoldChange	pval	padj	significant	readcount_WL_14d	readcount_WL_0d	log2FoldChange	pval	padj	significant	biological_process_description
BGIOSGA009058	3176.17	7412.78	-1.2227	1.3294e-17	3.0218e-16	TRUE	4244.62	7509.98	-0.82317	0.066801	0.31132	FALSE	ATP synthase
BGIOSGA031512	149.849	697.321	-2.2183	2.7236e-17	6.0183e-16	TRUE	382.751	784.059	-1.0346	0.00013213	0.0028395	TRUE	ATP synthase subunit b, chloroplastic
BGIOSGA004222	2293.25	1841.58	0.31645	0.016201	0.047268	TRUE	2175.94	1790.83	0.28101	0.19769	0.59454	FALSE	ATP synthase subunit beta
BGIOSGA017602	2214.57	1707.12	0.37546	0.0047971	0.016258	TRUE	2108.51	1745.58	0.27252	0.21783	0.62779	FALSE	ATP synthase subunit beta
Novel01284	4.34025	17.2984	-1.9948	0.00087625	0.0035773	TRUE	19.0156	23.6876	-0.31694	0.52531	0.95344	FALSE	putative ATPase
BGIOSGA009328	427.548	284.364	0.58835	0.00021854	0.0010232	TRUE	287.414	251.01	0.19539	0.40998	0.85848	FALSE	V-type proton ATPase subunit F
BGIOSGA015836	187.152	122.762	0.60835	0.0016328	0.0062337	TRUE	157.051	117.614	0.41717	0.16017	0.52723	FALSE	V-type proton ATPase subunit F
