# Supplementary material for: Physiological and Transcriptome Analyses of Early Leaf Senescence for ospls1 Mutant Rice (Oryza sativa L.) during the Grain-Filling Stage
Source: Int J Mol Sci. 2019 Mar 4;20(5):1098. doi: 10.3390/ijms20051098 (PMC6429080; doi:10.3390/ijms20051098)
Supplement: Supplementary file 1 [file ijms-20-01098-s001.zip › ijms-411580 - supplementary/Supplementary_Table_S6.xlsx]

## Sheet: Sheet1
TABLE S6 Genotypic differences in expressions of DEGs encoding proteins associated with hormone signaling pathways between the initial and 14th day of the grain-filling stage (padj < 0.05).
Gene_id	readcount_ML_14d	readcount_ML_0d	log2FoldChange	pval	padj	significant	readcount_WL_14d	readcount_WL_0d	log2FoldChange	pval	padj	significant	biological_process	biological_process_description
BGIOSGA004190	410.031	720.77	-0.81381	4.9255e-08	4.1403e-07	TRUE	630.077	1075.44	-0.77133	0.00061858	0.0096803	TRUE	IAA5	Auxin-responsive protein IAA5
BGIOSGA009837	252.062	530.684	-1.0741	2.6443e-11	3.2891e-10	TRUE	437.943	877.767	-1.0031	1.4365e-05	0.00045369	TRUE	IAA13	Auxin-responsive protein IAA13
BGIOSGA023979	55.1424	130.47	-1.2425	1.2456e-07	9.9214e-07	TRUE	10.0477	2.16923	2.2116	0.027936	0.17258	FALSE	-	Probable indole-3-acetic acid-amido synthetase GH3.8
BGIOSGA016502	3352.88	5191.68	-0.6308	2.4477e-06	1.6177e-05	TRUE	7020.52	11174.7	-0.67058	0.001377	0.01806	TRUE	-	Zeaxanthin epoxidase, chloroplastic
BGIOSGA004826	154.979	360.061	-1.2162	9.5744e-13	1.3753e-11	TRUE	321.207	700.98	-1.1259	1.3486e-05	0.00043065	TRUE	-	Putative AUX1-like permease
BGIOSGA007903	808.675	1343.17	-0.73201	1.5813e-07	1.2415e-06	TRUE	1078.7	1350.18	-0.32386	0.15408	0.51556	FALSE	-	Polyketide cyclase
BGIOSGA015027	73.5822	124.842	-0.76267	0.00058924	0.0025173	TRUE	71.2851	169.592	-1.2504	9.2641e-06	0.00031501	TRUE	-	Type A response regulator 1
BGIOSGA029632	81.7786	227.17	-1.474	7.0956e-14	1.1423e-12	TRUE	221.781	243.502	-0.1348	0.73732	1	FALSE	BKI1	Probable BRI1 kinase inhibitor 1
BGIOSGA031750	19.0771	49.5253	-1.3763	3.885e-05	0.00021065	TRUE	14.0789	31.7876	-1.1749	0.021636	0.14391	FALSE	-	Two-component response regulator EHD1
Novel00067	1.34492	13.379	-3.3144	5.8104e-05	0.00030422	TRUE	5.6044	10.7069	-0.93391	0.23172	0.64847	FALSE	--	Brassinazole-resistant 1 homolog 1
Novel01323	66.9839	115.386	-0.78458	0.00041469	0.0018304	TRUE	55.4224	82.9605	-0.58196	0.22891	0.64455	FALSE	--	Putative abscisic acid-induced protein
BGIOSGA026823	330.106	866.649	-1.3925	7.0445e-08	5.7896e-07	TRUE	455.147	938.842	-1.0446	6.019e-06	0.00021623	TRUE	CYP707A6	Abscisic acid 8'-hydroxylase 2
BGIOSGA029635	439.957	962.074	-1.1288	0.00027447	0.0012634	TRUE	638.775	1410.42	-1.1427	3.0734e-05	0.00085649	TRUE	CYP707A7	Abscisic acid 8'-hydroxylase 3
