# Supplementary material for: Physiological and Transcriptome Analyses of Early Leaf Senescence for ospls1 Mutant Rice (Oryza sativa L.) during the Grain-Filling Stage
Source: Int J Mol Sci. 2019 Mar 4;20(5):1098. doi: 10.3390/ijms20051098 (PMC6429080; doi:10.3390/ijms20051098)
Supplement: Supplementary file 1 [file ijms-20-01098-s001.zip › ijms-411580 - supplementary/Supplementary_Table_S7.xlsx]

## Sheet: Sheet1
TABLE S7 Genotypic differences in expressions of DEGs encoding proteins involved in antioxidative metabolism and cyanide-resistant respiration between the initial and 14th day of the grain-filling stage (padj < 0.05).
Gene_id	readcount_ML_14d	readcount_ML_0d	log2FoldChange	pval	padj	significant	readcount_WL_14d	readcount_WL_0d	log2FoldChange	pval	padj	significant	biological_process	biological_process_description
BGIOSGA011520	25749.2	66749.7	-1.3742	9.7298e-09	8.971e-08	TRUE	60252.6	98011.3	-0.70192	0.00097839	0.013872	TRUE	-	Catalase
BGIOSGA007252	77436.1	14594.5	2.4076	3.0374e-13	4.5831e-12	TRUE	18395.5	1018.27	4.1752	0.00045541	0.0076095	TRUE	-	Catalase isozyme A
BGIOSGA023636	2610.76	839.751	1.6364	1.4643e-32	1.0369e-30	TRUE	896.105	643.91	0.47681	0.11026	0.42374	FALSE	-	Catalase isozyme B
BGIOSGA019625	1563.03	1093	0.51605	0.00012157	0.00060035	TRUE	920.435	891.045	0.046817	0.82404	1	FALSE	-	Superoxide dismutase
BGIOSGA022060	169.932	330.647	-0.96033	2.2134e-08	1.9547e-07	TRUE	448.059	406.559	0.14022	0.57312	0.99624	FALSE	-	Superoxide dismutase
BGIOSGA022277	262.908	448.645	-0.77102	1.7999e-06	1.2139e-05	TRUE	539.217	552.446	-0.034967	0.86451	1	FALSE	-	Superoxide dismutase
BGIOSGA029201	1419.12	1906.24	-0.42574	0.0017457	0.0066252	TRUE	1876.11	1774.06	0.080683	0.7002	1	FALSE	-	Superoxide dismutase [Cu-Zn]
BGIOSGA025399	1361.24	2434.59	-0.83875	6.9721e-09	6.5446e-08	TRUE	1650.32	2315.33	-0.48848	0.043855	0.23515	FALSE	-	Superoxide dismutase [Cu-Zn]
BGIOSGA023756	1555.97	886.048	0.81236	0.00050181	0.0021774	TRUE	348.12	514.143	-0.56259	0.014838	0.11027	FALSE	-	Superoxide dismutase [Cu-Zn]
BGIOSGA020152	1794.33	2330.06	-0.37692	0.0054212	0.018093	TRUE	2145.87	2385.71	-0.15285	0.47447	0.91477	FALSE	-	Thioredoxin
BGIOSGA024701	28090.5	22203.4	0.3393	0.0063628	0.020848	TRUE	13195.9	22035.8	-0.73976	0.0042418	0.043297	TRUE	TRXH	Thioredoxin H-type
BGIOSGA021328	534.715	775.986	-0.53726	0.00014948	0.00072463	TRUE	393.503	795.375	-1.0153	1.0048e-05	0.00033681	TRUE	-	Thioredoxin reductase
BGIOSGA026313	1337.14	2043.53	-0.61191	7.5606e-06	4.6174e-05	TRUE	2746.82	2956.25	-0.106	0.64089	1	FALSE	-	Thioredoxin reductase
BGIOSGA014421	1295.75	532.764	1.2822	6.8912e-19	1.7457e-17	TRUE	114.459	39.2568	1.5438	0.00022357	0.004311	TRUE	-	Alternative oxidase
BGIOSGA014422	2014.21	781.815	1.3653	1.9494e-22	6.4938e-21	TRUE	413.221	292.888	0.49656	0.091805	0.37999	FALSE	-	Alternative oxidase
BGIOSGA005788	517.17	998.586	-0.94925	4.338e-09	4.1929e-08	TRUE	640.925	941.662	-0.55505	0.013512	0.10276	FALSE	-	Alternative oxidase
