# Supplementary material for: Physiological and Transcriptome Analyses of Early Leaf Senescence for ospls1 Mutant Rice (Oryza sativa L.) during the Grain-Filling Stage
Source: Int J Mol Sci. 2019 Mar 4;20(5):1098. doi: 10.3390/ijms20051098 (PMC6429080; doi:10.3390/ijms20051098)
Supplement: Supplementary file 1 [file ijms-20-01098-s001.zip › ijms-411580 - supplementary/Supplementary_Table_S8.xlsx]

## Sheet: Sheet1
TABLE S8 Genotypic differences in expressions of DEGs associated with carbohydrate metabolism between the initial and 14th day of the grain-filling stage (padj < 0.05).
Gene_id	readcount_ML_14d	readcount_ML_0d	log2FoldChange	pval	padj	significant	readcount_WL_14d	readcount_WL_0d	log2FoldChange	pval	padj	significant	biological_process	biological_process_description
BGIOSGA000339	410.345	638.327	-0.63746	0.011397	0.034785	TRUE	601.273	966.473	-0.68471	0.002723	0.030991	TRUE	FRK1	Fructokinase-1
BGIOSGA004865	3270.27	6221.89	-0.92794	1.3806e-12	1.942e-11	TRUE	8867.32	8939.22	-0.011651	0.92398	1	FALSE	-	Fructose-1,6-bisphosphatase, cytosolic
BGIOSGA027739	124.514	481.581	-1.9515	4.8903e-09	4.6969e-08	TRUE	164.548	117.177	0.48982	0.073248	0.32929	FALSE	-	Fructose-bisphosphate aldolase
BGIOSGA034421	89145.5	328074	-1.8798	4.3954e-42	5.1949e-40	TRUE	301368	494798	-0.71532	0.01976	0.13473	FALSE	-	Fructose-bisphosphate aldolase
BGIOSGA019844	2114.42	1449.98	0.54423	0.00026559	0.0012259	TRUE	1254.76	937.016	0.42127	0.049831	0.25667	FALSE	-	Fructose-bisphosphate aldolase
BGIOSGA023247	4278.18	24503.9	-2.5179	7.0906e-29	3.8923e-27	TRUE	10758	28115.8	-1.386	0.0079621	0.069507	FALSE	-	Fructose-bisphosphate aldolase
BGIOSGA017490	216.011	334.46	-0.63073	0.00021141	0.00099226	TRUE	369.309	222.489	0.7311	0.41575	0.86488	FALSE	-	Glucose-1-phosphate adenylyltransferase
BGIOSGA027135	1608.69	2554.02	-0.66688	8.4283e-07	5.9798e-06	TRUE	3527.1	3731.21	-0.08116	0.7588	1	FALSE	-	Glucose-1-phosphate adenylyltransferase
BGIOSGA009855	1346.37	2259.36	-0.74684	3.3051e-08	2.8459e-07	TRUE	2329.43	3342.82	-0.52109	0.016984	0.12146	FALSE	-	Glucose-1-phosphate adenylyltransferase
BGIOSGA030039	131.781	255.112	-0.95299	2.3125e-07	1.7757e-06	TRUE	132.202	197.018	-0.57558	0.40539	0.85422	FALSE	-	Glucose-1-phosphate adenylyltransferase
BGIOSGA024440	491.301	360.947	0.44482	0.0032311	0.011423	TRUE	489.987	289.55	0.75893	0.0014524	0.018773	TRUE	-	Glucose-6-phosphate 1-dehydrogenase
BGIOSGA012859	318.759	1008.11	-1.6611	2.3587e-29	1.3368e-27	TRUE	412.145	1109.18	-1.4283	0.00037747	0.0065891	TRUE	-	Glucose-6-phosphate 1-dehydrogenase
BGIOSGA010851	239.792	112.882	1.087	5.9288e-09	5.6226e-08	TRUE	181.704	74.1765	1.2926	0.00056328	0.0089807	TRUE	-	Glucose-6-phosphate 1-dehydrogenase
BGIOSGA016632	1103.29	1682.22	-0.60855	6.3559e-06	3.9279e-05	TRUE	2368.41	1696.33	0.48151	0.028691	0.17554	FALSE	-	Glucose-6-phosphate 1-dehydrogenase
BGIOSGA033719	320.094	120.784	1.4061	5.4606e-15	9.91e-14	TRUE	300.572	111.859	1.426	5.3375e-08	3.8433e-06	TRUE	-	Mannose-6-phosphate isomerase
BGIOSGA017373	250.733	173.662	0.52988	0.002447	0.0089552	TRUE	240.994	145.064	0.73231	0.0053805	0.051485	FALSE	PMM	Phosphomannomutase
BGIOSGA000239	3012.65	4864.6	-0.69129	1.4572e-07	1.1495e-06	TRUE	4120	5304.82	-0.36466	0.086314	0.36541	FALSE	SPS1	Probable sucrose-phosphate synthase 1
BGIOSGA011194	712.414	1137.4	-0.67496	0.00015933	0.00076813	TRUE	937.788	1192.98	-0.34724	0.33587	0.78241	FALSE	-	Trehalose-6-phosphate synthase 4
BGIOSGA026976	7.61156	1.37086	2.4731	0.016556	0.048131	TRUE	0.845375	1.10216	-0.38267	1	1	FALSE	-	Trehalose-6-phosphate synthase 7
BGIOSGA028759	188.239	42.4191	2.1498	5.219e-21	1.5931e-19	TRUE	27.3118	22.5502	0.27638	0.5655	0.99006	FALSE	-	Trehalose-6-phosphate synthase 8
BGIOSGA030372	278.571	406.852	-0.54646	0.0026169	0.0094906	TRUE	200.293	187.526	0.095021	0.62446	1	FALSE	CIN7	Beta-fructofuranosidase, insoluble isoenzyme 7
BGIOSGA010570	439.084	80.6023	2.4456	1.8774e-10	2.1122e-09	TRUE	39.6928	141.631	-1.8352	0.055489	0.27525	FALSE	-	Sucrose synthase
BGIOSGA021739	3219.63	2441.19	0.39931	0.010159	0.031486	TRUE	2933.29	2938.34	-0.002486	0.91477	1	FALSE	-	Sucrose synthase
BGIOSGA010770	1517.82	516.378	1.5555	9.036e-28	4.6311e-26	TRUE	495.994	270.604	0.87414	0.00029199	0.0053466	TRUE	-	Sucrose synthase
BGIOSGA013592	314.146	1375.06	-2.13	2.2993e-13	3.5076e-12	TRUE	1384.74	390.345	1.8268	0.00039366	0.0067871	TRUE	-	UDP-glucose 6-dehydrogenase
BGIOSGA037342	439.553	262.187	0.74544	0.00012734	0.00062643	TRUE	326.625	258.425	0.33789	0.19826	0.59548	FALSE	-	UDP-glucose 6-dehydrogenase
BGIOSGA031231	3834.93	4990.55	-0.38	0.0046069	0.015675	TRUE	6115.26	6196.82	-0.019114	0.89792	1	FALSE	-	UDP-glucose pyrophosphorylase
BGIOSGA021860	227.901	965.109	-2.0823	1.2918e-26	6.0087e-25	TRUE	873.848	2527.55	-1.5323	9.9008e-07	4.6747e-05	TRUE	-	Soluble starch synthase 1, chloroplastic/amyloplastic
BGIOSGA005631	1101.12	4295.75	-1.9639	2.2245e-46	3.3278e-44	TRUE	3413	7807.28	-1.1938	5.3541e-08	3.8469e-06	TRUE	-	Soluble starch synthase II-2
BGIOSGA011829	6650.67	18277.8	-1.4585	1.7445e-28	9.2996e-27	TRUE	7642.95	8750.24	-0.19519	0.35373	0.80385	FALSE	-	Beta-amylase
BGIOSGA033092	16320.9	9901.47	0.721	0.00014558	0.00070767	TRUE	3067.42	4228.88	-0.46325	0.16338	0.53241	FALSE	-	Beta-amylase
BGIOSGA000478	2294.9	3154.78	-0.45911	0.00050832	0.0022027	TRUE	3743.39	5014.94	-0.42189	0.045216	0.24092	FALSE	-	Phosphorylase
BGIOSGA009780	93.4309	377.093	-2.013	5.9479e-14	9.628e-13	TRUE	216.708	619.963	-1.5164	0.00053548	0.0086375	TRUE	-	Phosphorylase
BGIOSGA004591	111.208	53.6013	1.0529	1.2587e-05	7.3781e-05	TRUE	13.6809	11.4587	0.25572	0.79373	1	FALSE	-	Pectinesterase
