# Supplementary material for: Physiological and Transcriptome Analyses of Early Leaf Senescence for ospls1 Mutant Rice (Oryza sativa L.) during the Grain-Filling Stage
Source: Int J Mol Sci. 2019 Mar 4;20(5):1098. doi: 10.3390/ijms20051098 (PMC6429080; doi:10.3390/ijms20051098)
Supplement: Supplementary file 1 [file ijms-20-01098-s001.zip › ijms-411580 - supplementary/Supplementary_Table_S9.xlsx]

## Sheet: Sheet1
Gene_id	readcount_ML_14d	readcount_ML_0d	log2FoldChange	pval	padj	significant	readcount_WL_14d	readcount_WL_0d	log2FoldChange	pval	padj	significant	biological_process	biological_process_description	molecular_function_description	cellular_component_description
BGIOSGA002187	872.311	421.758	1.0484	7.669e-13	1.1108e-11	TRUE	510.511	373.907	0.44926	0.062968	0.29906	FALSE	-	Autophagy-related protein 3
BGIOSGA004666	1131.83	830.558	0.4465	0.0013361	0.0052099	TRUE	889.821	814.175	0.12818	0.59167	1	FALSE	-	Proteasome subunit alpha type	protein metabolic process//modification-dependent protein catabolic process//organic substance metabolic process//cellular catabolic process//modification-dependent macromolecule catabolic process//protein catabolic process//cellular process//macromolecule catabolic process//macromolecule metabolic process//primary metabolic process//catabolic process//metabolic process//cellular protein cataboli…	hydrolase activity//peptidase activity//threonine-type peptidase activity//molecular_function//threonine-type endopeptidase activity//catalytic activity//peptidase activity, acting on L-amino acid peptides//endopeptidase activity	macromolecular complex//protein complex//intracellular part//cell//cellular_component//proteasome core complex, alpha-subunit complex//intracellular//proteasome core complex//proteasome complex//cell part
BGIOSGA005534	1037.1	767.597	0.43414	0.0018334	0.0069207	TRUE	913.657	765.382	0.25547	0.2667	0.69703	FALSE	-	Proteasome subunit beta type	cellular macromolecule catabolic process//biological_process//cellular metabolic process//proteolysis//proteolysis involved in cellular protein catabolic process//cellular protein metabolic process//cellular macromolecule metabolic process//protein metabolic process//organic substance metabolic process//cellular catabolic process//protein catabolic process//cellular process//macromolecule catabol…	catalytic activity//peptidase activity, acting on L-amino acid peptides//endopeptidase activity//hydrolase activity//peptidase activity//threonine-type peptidase activity//molecular_function//threonine-type endopeptidase activity	cell//cellular_component//intracellular//proteasome core complex//proteasome complex//cell part//macromolecular complex//protein complex//intracellular part
BGIOSGA005788	517.17	998.586	-0.94925	4.338e-09	4.1929e-08	TRUE	640.925	941.662	-0.55505	0.013512	0.10276	FALSE	-	Alternative oxidase	cellular ketone metabolic process//coenzyme biosynthetic process//cellular metabolic process//oxidoreduction coenzyme metabolic process//biosynthetic process//quinone cofactor biosynthetic process//ubiquinone metabolic process//ubiquinone biosynthetic process//biological_process//small molecule metabolic process//oxidation-reduction process//small molecule biosynthetic process//metabolic process/…	catalytic activity//oxidoreductase activity, acting on diphenols and related substances as donors//alternative oxidase activity//oxidoreductase activity, acting on diphenols and related substances as donors, oxygen as acceptor//oxidoreductase activity//molecular_function	--
BGIOSGA006958	26.2333	5492.97	-7.71	6.5532e-275	2.1764e-270	TRUE	1432.82	8762.14	-2.6124	6.1047e-07	3.1041e-05	TRUE	-	Lipoxygenase	biological_process//metabolic process//oxidation-reduction process	protein binding//catalytic activity//binding//oxidoreductase activity, acting on single donors with incorporation of molecular oxygen, incorporation of two atoms of oxygen//oxidoreductase activity, acting on single donors with incorporation of molecular oxygen//oxidoreductase activity//ion binding//dioxygenase activity//molecular_function//cation binding//metal ion binding	--
BGIOSGA007252	77436.1	14594.5	2.4076	3.0374e-13	4.5831e-12	TRUE	18395.5	1018.27	4.1752	0.00045541	0.0076095	TRUE	-	Catalase isozyme A	metabolic process//oxidation-reduction process//biological_process	oxidoreductase activity//catalase activity//oxidoreductase activity, acting on peroxide as acceptor//molecular_function//antioxidant activity//binding//heme binding//peroxidase activity//catalytic activity//tetrapyrrole binding//organic cyclic compound binding	--
BGIOSGA008679	1203.47	889.337	0.4364	0.0012748	0.0049972	TRUE	906.94	783.929	0.21028	0.34327	0.79089	FALSE	-	Proteasome subunit alpha type	cellular protein catabolic process//catabolic process//metabolic process//macromolecule catabolic process//primary metabolic process//macromolecule metabolic process//organic substance metabolic process//modification-dependent protein catabolic process//protein metabolic process//cellular process//protein catabolic process//modification-dependent macromolecule catabolic process//cellular cataboli…	threonine-type endopeptidase activity//peptidase activity//threonine-type peptidase activity//hydrolase activity//molecular_function//endopeptidase activity//catalytic activity//peptidase activity, acting on L-amino acid peptides	intracellular part//protein complex//macromolecular complex//proteasome core complex, alpha-subunit complex//cellular_component//cell part//proteasome complex//proteasome core complex//intracellular//cell
BGIOSGA011334	1249.64	914.907	0.44981	0.00084342	0.0034573	TRUE	1004.81	905.058	0.15084	0.50461	0.94046	FALSE	-	Proteasome subunit alpha type	proteolysis involved in cellular protein catabolic process//proteolysis//ubiquitin-dependent protein catabolic process//cellular macromolecule metabolic process//cellular protein metabolic process//cellular metabolic process//biological_process//cellular macromolecule catabolic process//macromolecule metabolic process//primary metabolic process//macromolecule catabolic process//metabolic process/…	endopeptidase activity//peptidase activity, acting on L-amino acid peptides//catalytic activity//threonine-type endopeptidase activity//molecular_function//hydrolase activity//threonine-type peptidase activity//peptidase activity	intracellular//proteasome core complex//proteasome complex//cell part//cellular_component//proteasome core complex, alpha-subunit complex//cell//intracellular part//macromolecular complex//protein complex
BGIOSGA011520	25749.2	66749.7	-1.3742	9.7298e-09	8.971e-08	TRUE	60252.6	98011.3	-0.70192	0.00097839	0.013872	TRUE	-	Catalase	metabolic process//oxidation-reduction process//biological_process	oxidoreductase activity, acting on peroxide as acceptor//catalase activity//molecular_function//oxidoreductase activity//peroxidase activity//antioxidant activity//binding//heme binding//tetrapyrrole binding//organic cyclic compound binding//catalytic activity	--
BGIOSGA011980	252.451	987.416	-1.9677	4.492e-37	4.1097e-35	TRUE	656.54	1324.12	-1.0121	0.0023845	0.027818	TRUE	-	Lipoxygenase	oxidation-reduction process//metabolic process//biological_process	cation binding//metal ion binding//ion binding//oxidoreductase activity//molecular_function//dioxygenase activity//oxidoreductase activity, acting on single donors with incorporation of molecular oxygen, incorporation of two atoms of oxygen//oxidoreductase activity, acting on single donors with incorporation of molecular oxygen//binding//catalytic activity//protein binding	--
BGIOSGA013392	142.164	89.4535	0.66835	0.001505	0.0057899	TRUE	159.422	53.0254	1.5881	1.1149e-05	0.00036773	TRUE	-	Lipoxygenase	biological_process//metabolic process//oxidation-reduction process	binding//oxidoreductase activity, acting on single donors with incorporation of molecular oxygen, incorporation of two atoms of oxygen//oxidoreductase activity, acting on single donors with incorporation of molecular oxygen//protein binding//catalytic activity//metal ion binding//cation binding//dioxygenase activity//molecular_function//oxidoreductase activity//ion binding	--
BGIOSGA013393	511.859	219.478	1.2217	3.1279e-07	2.3545e-06	TRUE	204.298	160.459	0.34848	0.15895	0.5251	FALSE	-	Lipoxygenase	metabolic process//oxidation-reduction process//biological_process	dioxygenase activity//molecular_function//oxidoreductase activity//ion binding//metal ion binding//cation binding//protein binding//catalytic activity//binding//oxidoreductase activity, acting on single donors with incorporation of molecular oxygen, incorporation of two atoms of oxygen//oxidoreductase activity, acting on single donors with incorporation of molecular oxygen	--
BGIOSGA013686	14368.7	31850.8	-1.1484	8.1644e-19	2.0495e-17	TRUE	21417.3	33548.8	-0.64749	0.071644	0.32446	FALSE	GLO1	Peroxisomal (S)-2-hydroxy-acid oxidase GLO1	cellular amino acid biosynthetic process//tRNA metabolic process//pyrimidine nucleotide biosynthetic process//oxidation-reduction process//sulfur compound biosynthetic process//ribonucleoside monophosphate metabolic process//small molecule biosynthetic process//primary metabolic process//macromolecule metabolic process//ncRNA metabolic process//metabolic process//organophosphate metabolic process…	monooxygenase activity//tRNA dihydrouridine synthase activity//oxidoreductase activity, acting on single donors with incorporation of molecular oxygen, incorporation of one atom of oxygen (internal monooxygenases or internal mixed function oxidases)//thiamine-phosphate diphosphorylase activity//oxidoreductase activity, acting on the CH-CH group of donors, quinone or related compound as acceptor//…	--
BGIOSGA014317	1481.99	731.681	1.0183	2.5228e-13	3.8328e-12	TRUE	818.521	655.044	0.32143	0.16136	0.5298	FALSE	ATG8B	Autophagy-related protein 8B	cellular component biogenesis//organelle organization//response to stimulus//transport//cellular metabolic process//response to extracellular stimulus//cellular response to stress//cellular response to extracellular stimulus//biological_process//cellular response to starvation//response to nutrient levels//autophagic vacuole assembly//cell communication//autophagy//response to stress//cellular re…	--	cell part//intracellular//cellular_component//membrane part//cell//cytoplasm//integral to membrane//membrane//intracellular part//intrinsic to membrane
BGIOSGA014421	1295.75	532.764	1.2822	6.8912e-19	1.7457e-17	TRUE	114.459	39.2568	1.5438	0.00022357	0.004311	TRUE	-	Alternative oxidase	small molecule metabolic process//oxidation-reduction process//quinone cofactor metabolic process//metabolic process//small molecule biosynthetic process//organic substance metabolic process//cellular biosynthetic process//cofactor metabolic process//cellular process//ketone biosynthetic process//coenzyme metabolic process//cofactor biosynthetic process//cellular metabolic process//coenzyme biosy…	oxidoreductase activity//oxidoreductase activity, acting on diphenols and related substances as donors, oxygen as acceptor//molecular_function//catalytic activity//oxidoreductase activity, acting on diphenols and related substances as donors//alternative oxidase activity	--
BGIOSGA014422	2014.21	781.815	1.3653	1.9494e-22	6.4938e-21	TRUE	413.221	292.888	0.49656	0.091805	0.37999	FALSE	-	Alternative oxidase	cellular ketone metabolic process//coenzyme biosynthetic process//cellular metabolic process//oxidoreduction coenzyme metabolic process//quinone cofactor biosynthetic process//biosynthetic process//ubiquinone metabolic process//ubiquinone biosynthetic process//biological_process//small molecule metabolic process//oxidation-reduction process//metabolic process//quinone cofactor metabolic process//…	catalytic activity//oxidoreductase activity, acting on diphenols and related substances as donors//alternative oxidase activity//oxidoreductase activity//oxidoreductase activity, acting on diphenols and related substances as donors, oxygen as acceptor//molecular_function	--
BGIOSGA016491	494.914	676.885	-0.45173	0.0021366	0.0079264	TRUE	446.169	552.716	-0.30895	0.17824	0.55897	FALSE	-	Lipoxygenase	viral reproduction//entry into cell of other organism involved in symbiotic interaction//metabolic process//movement in environment of other organism involved in symbiotic interaction//small molecule biosynthetic process//primary metabolic process//sulfur compound biosynthetic process//entry into host cell//oxidation-reduction process//cellular amino acid biosynthetic process//entry into other or…	cation binding//5-methyltetrahydrofolate-dependent methyltransferase activity//metal ion binding//host cell surface binding//methionine synthase activity//dioxygenase activity//S-methyltransferase activity//molecular_function//transferase activity//hydrolase activity//oxidoreductase activity//hydrolase activity, acting on ester bonds//ion binding//methyltransferase activity//binding//transferase …	viral envelope//intracellular//virion part//cell part//virion//cellular_component//cell
BGIOSGA017163	290.5	94.6206	1.6183	6.9808e-11	8.2242e-10	TRUE	53.3443	30.0208	0.82937	0.18479	0.57144	FALSE	GLO3	Peroxisomal (S)-2-hydroxy-acid oxidase GLO3	cellular process//cellular biosynthetic process//dicarboxylic acid biosynthetic process//nucleoside monophosphate metabolic process//thiamine metabolic process//UMP metabolic process//nucleobase-containing small molecule metabolic process//pyrimidine ribonucleoside biosynthetic process//pyrimidine ribonucleoside monophosphate biosynthetic process//thiamine biosynthetic process//organophosphate bi…	molecular_function//transferase activity//dihydroorotate dehydrogenase activity//oxidoreductase activity//carbon-carbon lyase activity//monooxygenase activity//oxidoreductase activity, acting on single donors with incorporation of molecular oxygen, incorporation of one atom of oxygen (internal monooxygenases or internal mixed function oxidases)//thiamine-phosphate diphosphorylase activity//oxidor…	--
BGIOSGA017816	476.58	332.722	0.5184	0.00057718	0.0024715	TRUE	334.748	331.191	0.015413	0.95029	1	FALSE	-	Proteasome subunit alpha type	cellular metabolic process//proteolysis involved in cellular protein catabolic process//proteolysis//ubiquitin-dependent protein catabolic process//cellular macromolecule metabolic process//cellular protein metabolic process//cellular macromolecule catabolic process//biological_process//primary metabolic process//macromolecule metabolic process//macromolecule catabolic process//metabolic process/…	endopeptidase activity//catalytic activity//peptidase activity, acting on L-amino acid peptides//threonine-type endopeptidase activity//hydrolase activity//threonine-type peptidase activity//peptidase activity//molecular_function	cellular_component//proteasome core complex, alpha-subunit complex//proteasome core complex//proteasome complex//intracellular//cell part//cell//intracellular part//macromolecular complex//protein complex
BGIOSGA019302	1535.8	1088.3	0.49691	0.00028125	0.0012921	TRUE	1182.6	1061.62	0.1557	0.47468	0.91491	FALSE	-	Proteasome subunit beta type	cellular metabolic process//proteolysis//proteolysis involved in cellular protein catabolic process//cellular protein metabolic process//cellular macromolecule metabolic process//cellular macromolecule catabolic process//biological_process//catabolic process//metabolic process//macromolecule catabolic process//primary metabolic process//macromolecule metabolic process//cellular protein catabolic …	endopeptidase activity//catalytic activity//peptidase activity, acting on L-amino acid peptides//threonine-type endopeptidase activity//hydrolase activity//peptidase activity//threonine-type peptidase activity//molecular_function	cellular_component//proteasome complex//proteasome core complex//intracellular//cell part//cell//intracellular part//macromolecular complex//protein complex
BGIOSGA019579	783.692	2577.8	-1.7178	2.261e-35	1.8867e-33	TRUE	1843.61	2205.04	-0.25827	0.24062	0.66245	FALSE	-	Lipoxygenase	oxidation-reduction process//metabolic process//biological_process	extracellular matrix binding//metal ion binding//cation binding//ion binding//oxidoreductase activity//molecular_function//dioxygenase activity//oxidoreductase activity, acting on single donors with incorporation of molecular oxygen, incorporation of two atoms of oxygen//oxidoreductase activity, acting on single donors with incorporation of molecular oxygen//binding//catalytic activity//protein b…	cellular_component//extracellular region
BGIOSGA019625	1563.03	1093	0.51605	0.00012157	0.00060035	TRUE	920.435	891.045	0.046817	0.82404	1	FALSE	-	Superoxide dismutase	oxidation-reduction process//metabolic process//cellular process//reactive oxygen species metabolic process//cellular metabolic process//superoxide metabolic process//biological_process	cation binding//metal ion binding//ion binding//superoxide dismutase activity//oxidoreductase activity//molecular_function//antioxidant activity//binding//catalytic activity//oxidoreductase activity, acting on superoxide radicals as acceptor	--
BGIOSGA020152	1794.33	2330.06	-0.37692	0.0054212	0.018093	TRUE	2145.87	2385.71	-0.15285	0.47447	0.91477	FALSE	-	Thioredoxin	oxidation-reduction process//cell redox homeostasis//metabolic process//cellular process//regulation of biological process//homeostatic process//cellular homeostasis//regulation of cellular process//regulation of biological quality//biological regulation//biological_process	oxidoreductase activity//molecular_function//antioxidant activity//catalytic activity	--
BGIOSGA021328	534.715	775.986	-0.53726	0.00014948	0.00072463	TRUE	393.503	795.375	-1.0153	1.0048e-05	0.00033681	TRUE	-	Thioredoxin reductase	pigment metabolic process//heterocycle biosynthetic process//gene expression//regulation of nucleobase-containing compound metabolic process//cellular metabolic process//regulation of cellular macromolecule biosynthetic process//biosynthetic process//nucleobase-containing compound biosynthetic process//cellular macromolecule metabolic process//macromolecule biosynthetic process//regulation of bio…	flavin adenine dinucleotide binding//nucleic acid binding//anion binding//binding//precorrin-2 dehydrogenase activity//oxidoreductase activity, acting on the CH-CH group of donors, NAD or NADP as acceptor//DNA binding//cofactor binding//catalytic activity//oxidoreductase activity, acting on the CH-CH group of donors//nucleic acid binding transcription factor activity//sequence-specific DNA bindin…	--
BGIOSGA021971	530.033	412.111	0.36305	0.015679	0.045958	TRUE	410.234	348.946	0.23344	0.31485	0.76019	FALSE	-	Proteasome subunit beta type	metabolic process//catabolic process//primary metabolic process//macromolecule metabolic process//macromolecule catabolic process//cellular protein catabolic process//protein metabolic process//organic substance metabolic process//cellular catabolic process//cellular process//protein catabolic process//cellular metabolic process//proteolysis involved in cellular protein catabolic process//proteol…	threonine-type endopeptidase activity//hydrolase activity//threonine-type peptidase activity//peptidase activity//molecular_function//endopeptidase activity//catalytic activity//peptidase activity, acting on L-amino acid peptides	intracellular part//macromolecular complex//protein complex//cellular_component//proteasome complex//proteasome core complex//intracellular//cell part//cell
BGIOSGA022060	169.932	330.647	-0.96033	2.2134e-08	1.9547e-07	TRUE	448.059	406.559	0.14022	0.57312	0.99624	FALSE	-	Superoxide dismutase	metabolic process//oxidation-reduction process//reactive oxygen species metabolic process//cellular process//superoxide metabolic process//cellular metabolic process//biological_process	metal ion binding//cation binding//molecular_function//superoxide dismutase activity//oxidoreductase activity//ion binding//antioxidant activity//binding//oxidoreductase activity, acting on superoxide radicals as acceptor//catalytic activity	--
BGIOSGA022277	262.908	448.645	-0.77102	1.7999e-06	1.2139e-05	TRUE	539.217	552.446	-0.034967	0.86451	1	FALSE	-	Superoxide dismutase	cellular metabolic process//superoxide metabolic process//biological_process//oxidation-reduction process//metabolic process//cellular process//reactive oxygen species metabolic process	binding//antioxidant activity//catalytic activity//oxidoreductase activity, acting on superoxide radicals as acceptor//metal ion binding//cation binding//molecular_function//ion binding//oxidoreductase activity//superoxide dismutase activity	--
BGIOSGA022844	77.9718	9.58383	3.0243	5.323e-18	1.2511e-16	TRUE	4.57598	34.9362	-2.9326	5.733e-08	4.0749e-06	TRUE	-	Amine oxidase	nitrogen compound metabolic process//organic substance metabolic process//amine metabolic process//metabolic process//oxidation-reduction process//biological_process	oxidoreductase activity//ion binding//transition metal ion binding//molecular_function//metal ion binding//cation binding//copper ion binding//cofactor binding//primary amine oxidase activity//catalytic activity//oxidoreductase activity, acting on the CH-NH2 group of donors, oxygen as acceptor//oxidoreductase activity, acting on the CH-NH2 group of donors//binding//quinone binding	--
BGIOSGA022845	14.9349	4.21027	1.8267	0.016114	0.047048	TRUE	1.79897	0.349875	2.3623	0.46305	0.90643	FALSE	-	Amine oxidase	biological_process//oxidation-reduction process//metabolic process//amine metabolic process//organic substance metabolic process//nitrogen compound metabolic process	quinone binding//binding//oxidoreductase activity, acting on the CH-NH2 group of donors//oxidoreductase activity, acting on the CH-NH2 group of donors, oxygen as acceptor//catalytic activity//primary amine oxidase activity//cofactor binding//copper ion binding//cation binding//metal ion binding//molecular_function//transition metal ion binding//ion binding//oxidoreductase activity	--
BGIOSGA023636	2610.76	839.751	1.6364	1.4643e-32	1.0369e-30	TRUE	896.105	643.91	0.47681	0.11026	0.42374	FALSE	-	Catalase isozyme B	gene expression//heterocycle biosynthetic process//cellular metabolic process//nucleobase-containing compound biosynthetic process//biosynthetic process//RNA metabolic process//macromolecule biosynthetic process//cellular macromolecule metabolic process//cellular nitrogen compound metabolic process//aromatic compound biosynthetic process//biological_process//transcription, DNA-dependent//heterocy…	binding//antioxidant activity//nucleic acid binding//heme binding//peroxidase activity//phosphoric ester hydrolase activity//catalytic activity//organic cyclic compound binding//tetrapyrrole binding//phosphoric diester hydrolase activity//metal ion binding//cation binding//oxidoreductase activity//hydrolase activity//hydrolase activity, acting on ester bonds//RNA binding//ion binding//oxidoreduct…	--
BGIOSGA023756	1555.97	886.048	0.81236	0.00050181	0.0021774	TRUE	348.12	514.143	-0.56259	0.014838	0.11027	FALSE	-	Superoxide dismutase [Cu-Zn]	metabolic process//oxidation-reduction process//reactive oxygen species metabolic process//cellular process//superoxide metabolic process//cellular metabolic process//biological_process	metal ion binding//cation binding//ion binding//molecular_function//binding	--
BGIOSGA024235	5289.9	2585.41	1.0328	4.1936e-15	7.6862e-14	TRUE	2744.59	2008.48	0.45049	0.043449	0.23377	FALSE	ATG8A	Autophagy-related protein 8A	organelle assembly//macroautophagy//cellular component assembly//cellular catabolic process//cellular process//cellular response to external stimulus//response to starvation//cellular component organization//cellular component organization or biogenesis//metabolic process//catabolic process//vacuole organization//cellular response to nutrient levels//response to stress//response to external stimu…	--	intracellular part//cytoplasm//cell//intracellular//cell part//cellular_component
BGIOSGA024701	28090.5	22203.4	0.3393	0.0063628	0.020848	TRUE	13195.9	22035.8	-0.73976	0.0042418	0.043297	TRUE	TRXH	Thioredoxin H-type	cellular component assembly//mitosis//cytochrome complex assembly//regulation of biological process//cell cycle process//cellular process//macromolecular complex subunit organization//cellular component organization//cellular component organization or biogenesis//nuclear division//protein complex biogenesis//protein complex subunit organization//cell redox homeostasis//metabolic process//oxidatio…	molecular_function//oxidoreductase activity//catalytic activity//antioxidant activity//electron carrier activity//electron transporter, transferring electrons within cytochrome b6/f complex of photosystem II activity	macromolecular complex//ribonucleoprotein complex//protein complex//thylakoid//spliceosomal complex//organelle part//nuclear part//intracellular part//organelle//intracellular organelle part//thylakoid part//cell//nucleus//membrane-bounded organelle//intracellular membrane-bounded organelle//intracellular//cytochrome b6f complex//cell part//cellular_component//intracellular organelle
BGIOSGA025165	9800.78	26631.9	-1.4422	3.804e-28	1.9927e-26	TRUE	23662.8	33058	-0.48238	0.041685	0.22795	FALSE	GLO5	Peroxisomal (S)-2-hydroxy-acid oxidase GLO5	dicarboxylic acid biosynthetic process//cellular biosynthetic process//cellular process//pyrimidine ribonucleoside metabolic process//organophosphate biosynthetic process//thiamine biosynthetic process//nucleoside monophosphate metabolic process//pyrimidine ribonucleoside monophosphate biosynthetic process//pyrimidine ribonucleoside biosynthetic process//thiamine metabolic process//UMP metabolic …	transferase activity//molecular_function//carbon-carbon lyase activity//dihydroorotate dehydrogenase activity//oxidoreductase activity//monooxygenase activity//oxidoreductase activity, acting on single donors with incorporation of molecular oxygen, incorporation of one atom of oxygen (internal monooxygenases or internal mixed function oxidases)//thiamine-phosphate diphosphorylase activity//lyase …	--
BGIOSGA025399	1361.24	2434.59	-0.83875	6.9721e-09	6.5446e-08	TRUE	1650.32	2315.33	-0.48848	0.043855	0.23515	FALSE	-	Superoxide dismutase [Cu-Zn]	cellular process//reactive oxygen species metabolic process//pathogenesis//oxidation-reduction process//metabolic process//multi-organism process//biological_process//cellular metabolic process//superoxide metabolic process	ion binding//molecular_function//structural molecule activity//cation binding//metal ion binding//binding	--
BGIOSGA026138	729.545	1094.12	-0.5847	0.00014231	0.0006934	TRUE	1107.93	965.218	0.19894	0.39723	0.84947	FALSE	GLO4	Peroxisomal (S)-2-hydroxy-acid oxidase GLO4	organic acid biosynthetic process//cellular nitrogen compound biosynthetic process//dicarboxylic acid metabolic process//cellular aromatic compound metabolic process//carboxylic acid biosynthetic process//thiamine-containing compound biosynthetic process//phosphate-containing compound metabolic process//small molecule metabolic process//pyrimidine-containing compound biosynthetic process//vitamin…	oxidoreductase activity, acting on the CH-CH group of donors, quinone or related compound as acceptor//lyase activity//thiamine-phosphate diphosphorylase activity//oxidoreductase activity, acting on single donors with incorporation of molecular oxygen, incorporation of one atom of oxygen (internal monooxygenases or internal mixed function oxidases)//monooxygenase activity//dihydroorotate dehydrog…	--
BGIOSGA026313	1337.14	2043.53	-0.61191	7.5606e-06	4.6174e-05	TRUE	2746.82	2956.25	-0.106	0.64089	1	FALSE	-	Thioredoxin reductase	tetraterpenoid metabolic process//tetrapyrrole biosynthetic process//RNA processing//biological_process//heterocycle metabolic process//biological regulation//nucleic acid metabolic process//cellular nitrogen compound metabolic process//siroheme biosynthetic process//aromatic compound biosynthetic process//heme metabolic process//regulation of biological quality//siroheme metabolic process//regul…	oxidoreductase activity, acting on the CH-CH group of donors//oxidoreductase activity, acting on a sulfur group of donors//organic cyclic compound binding//cofactor binding//catalytic activity//oxidoreductase activity, acting on paired donors, with incorporation or reduction of molecular oxygen//precorrin-2 dehydrogenase activity//oxidoreductase activity, acting on the CH-CH group of donors, NAD …	--
BGIOSGA026895	554.989	329.932	0.75029	1.1124e-06	7.7545e-06	TRUE	435.77	329.597	0.40286	0.082748	0.35578	FALSE	PAB1	Proteasome subunit alpha type-2	ubiquitin-dependent protein catabolic process//cellular macromolecule metabolic process//cellular protein metabolic process//proteolysis involved in cellular protein catabolic process//proteolysis//cellular metabolic process//biological_process//cellular macromolecule catabolic process//cellular protein catabolic process//metabolic process//catabolic process//primary metabolic process//macromolec…	endopeptidase activity//peptidase activity, acting on L-amino acid peptides//catalytic activity//threonine-type endopeptidase activity//molecular_function//threonine-type peptidase activity//peptidase activity//hydrolase activity	cell part//proteasome core complex//proteasome complex//intracellular//proteasome core complex, alpha-subunit complex//cellular_component//cell//intracellular part//protein complex//macromolecular complex
BGIOSGA028123	3399.02	2079.48	0.7089	7.8535e-08	6.3974e-07	TRUE	2523.48	1974.52	0.35392	0.1088	0.42026	FALSE	ATG8C	Autophagy-related protein 8C	cellular response to extracellular stimulus//response to nutrient levels//cellular response to starvation//biological_process//autophagic vacuole assembly//autophagy//cell communication//response to stimulus//organelle organization//cellular component biogenesis//cellular metabolic process//response to extracellular stimulus//cellular response to stress//cellular process//organelle assembly//macr…	--	cell//cytoplasm//cell part//intracellular//cellular_component//intracellular part
BGIOSGA028967	392.204	490.84	-0.32365	0.43368	0.68442	FALSE	408.814	36.948	3.4679	1.1919e-27	5.6275e-24	TRUE	-	Lipoxygenase	regulation of biological process//cell surface receptor linked signaling pathway//cellular process//signaling//establishment of localization//Wnt receptor signaling pathway//signal transduction//metabolic process//oxidation-reduction process//localization//cellular response to stimulus//biological_process//biological regulation//cell communication//regulation of cellular process//response to stim…	dioxygenase activity//molecular_function//oxidoreductase activity//inorganic cation transmembrane transporter activity//substrate-specific transporter activity//monovalent inorganic cation transmembrane transporter activity//channel activity//ion binding//cytochrome-c oxidase activity//metal ion binding//cation binding//beta-catenin binding//hydrogen ion transmembrane transporter activity//wide p…	outer membrane//intrinsic to membrane//external encapsulating structure//cell outer membrane//extracellular region part//extraorganismal space//integral to membrane//cell//other organism//membrane//cell periphery//envelope//extracellular region//other organism cell//cell part//cell envelope//external encapsulating structure part//host cell//host//membrane part//cellular_component//other organism …
BGIOSGA029040	156.793	52.4752	1.5792	1.2492e-12	1.7692e-11	TRUE	71.4126	47.8465	0.57777	0.14547	0.49979	FALSE	-	Proteasome subunit beta type	cellular metabolic process//proteolysis involved in cellular protein catabolic process//proteolysis//cellular macromolecule metabolic process//cellular protein metabolic process//cellular macromolecule catabolic process//biological_process//metabolic process//catabolic process//macromolecule metabolic process//primary metabolic process//macromolecule catabolic process//cellular protein catabolic …	endopeptidase activity//catalytic activity//peptidase activity, acting on L-amino acid peptides//threonine-type endopeptidase activity//hydrolase activity//threonine-type peptidase activity//peptidase activity//molecular_function	cellular_component//intracellular//proteasome core complex//proteasome complex//cell part//cell//intracellular part//macromolecular complex//protein complex
BGIOSGA029124	1170.44	869.954	0.42804	0.0018277	0.0069015	TRUE	677.023	726.565	-0.10189	0.69716	1	FALSE	-	Proteasome subunit alpha type-7-A	biological_process//cellular macromolecule catabolic process//cellular protein metabolic process//ubiquitin-dependent protein catabolic process//cellular macromolecule metabolic process//proteolysis//proteolysis involved in cellular protein catabolic process//cellular metabolic process//protein catabolic process//cellular process//cellular catabolic process//modification-dependent macromolecule c…	peptidase activity, acting on L-amino acid peptides//catalytic activity//endopeptidase activity//molecular_function//peptidase activity//threonine-type peptidase activity//hydrolase activity//threonine-type endopeptidase activity	cell//cell part//proteasome core complex//proteasome complex//intracellular//cellular_component//proteasome core complex, alpha-subunit complex//protein complex//macromolecular complex//intracellular part
BGIOSGA029201	1419.12	1906.24	-0.42574	0.0017457	0.0066252	TRUE	1876.11	1774.06	0.080683	0.7002	1	FALSE	-	Superoxide dismutase [Cu-Zn]	cellular metabolic process//superoxide metabolic process//biological_process//oxidation-reduction process//metabolic process//cellular process//reactive oxygen species metabolic process	binding//metal ion binding//cation binding//molecular_function//ion binding	--
BGIOSGA029445	1347.24	1029.43	0.38816	0.0046898	0.015927	TRUE	1188.31	923.13	0.36431	0.10026	0.40148	FALSE	-	Proteasome subunit beta type	cellular protein catabolic process//catabolic process//metabolic process//macromolecule catabolic process//primary metabolic process//macromolecule metabolic process//organic substance metabolic process//protein metabolic process//cellular process//protein catabolic process//cellular catabolic process//cellular metabolic process//cellular protein metabolic process//cellular macromolecule metaboli…	threonine-type endopeptidase activity//peptidase activity//threonine-type peptidase activity//hydrolase activity//molecular_function//endopeptidase activity//catalytic activity//peptidase activity, acting on L-amino acid peptides	intracellular part//protein complex//macromolecular complex//cellular_component//cell part//proteasome complex//proteasome core complex//intracellular//cell

## Sheet: Sheet2
TABLE S9 Genotypic differences in expressions of DEGs involved in the hydrolysis and autophagy between the initial and 14th day of the grain-filling stage (padj < 0.05).
Gene_id	readcount_ML_14d	readcount_ML_0d	log2FoldChange	pval	padj	significant	readcount_WL_14d	readcount_WL_0d	log2FoldChange	pval	padj	significant	biological_process	biological_process_description
BGIOSGA002187	872.311	421.758	1.0484	7.669e-13	1.1108e-11	TRUE	510.511	373.907	0.44926	0.062968	0.29906	FALSE	-	Autophagy-related protein 3
BGIOSGA024235	5289.9	2585.41	1.0328	4.1936e-15	7.6862e-14	TRUE	2744.59	2008.48	0.45049	0.043449	0.23377	FALSE	ATG8A	Autophagy-related protein 8A
BGIOSGA014317	1481.99	731.681	1.0183	2.5228e-13	3.8328e-12	TRUE	818.521	655.044	0.32143	0.16136	0.5298	FALSE	ATG8B	Autophagy-related protein 8B
BGIOSGA028123	3399.02	2079.48	0.7089	7.8535e-08	6.3974e-07	TRUE	2523.48	1974.52	0.35392	0.1088	0.42026	FALSE	ATG8C	Autophagy-related protein 8C
BGIOSGA004666	1131.83	830.558	0.4465	0.0013361	0.0052099	TRUE	889.821	814.175	0.12818	0.59167	1	FALSE	-	Proteasome subunit alpha type
BGIOSGA008679	1203.47	889.337	0.4364	0.0012748	0.0049972	TRUE	906.94	783.929	0.21028	0.34327	0.79089	FALSE	-	Proteasome subunit alpha type
BGIOSGA011334	1249.64	914.907	0.44981	0.00084342	0.0034573	TRUE	1004.81	905.058	0.15084	0.50461	0.94046	FALSE	-	Proteasome subunit alpha type
BGIOSGA017816	476.58	332.722	0.5184	0.00057718	0.0024715	TRUE	334.748	331.191	0.015413	0.95029	1	FALSE	-	Proteasome subunit alpha type
BGIOSGA026895	554.989	329.932	0.75029	1.1124e-06	7.7545e-06	TRUE	435.77	329.597	0.40286	0.082748	0.35578	FALSE	PAB1	Proteasome subunit alpha type-2
BGIOSGA029124	1170.44	869.954	0.42804	0.0018277	0.0069015	TRUE	677.023	726.565	-0.10189	0.69716	1	FALSE	-	Proteasome subunit alpha type-7-A
BGIOSGA005534	1037.1	767.597	0.43414	0.0018334	0.0069207	TRUE	913.657	765.382	0.25547	0.2667	0.69703	FALSE	-	Proteasome subunit beta type
BGIOSGA021971	530.033	412.111	0.36305	0.015679	0.045958	TRUE	410.234	348.946	0.23344	0.31485	0.76019	FALSE	-	Proteasome subunit beta type
BGIOSGA019302	1535.8	1088.3	0.49691	0.00028125	0.0012921	TRUE	1182.6	1061.62	0.1557	0.47468	0.91491	FALSE	-	Proteasome subunit beta type
BGIOSGA029040	156.793	52.4752	1.5792	1.2492e-12	1.7692e-11	TRUE	71.4126	47.8465	0.57777	0.14547	0.49979	FALSE	-	Proteasome subunit beta type
BGIOSGA029445	1347.24	1029.43	0.38816	0.0046898	0.015927	TRUE	1188.31	923.13	0.36431	0.10026	0.40148	FALSE	-	Proteasome subunit beta type
